# Supplementary material for: Lipidomic alteration of plasma in cured COVID-19 patients using ultra high-performance liquid chromatography with high-resolution mass spectrometry
Source: Biosci Rep. 2021 Mar 5;41(3):BSR20204305. doi: 10.1042/BSR20204305 (PMC7937909; doi:10.1042/BSR20204305)
Supplement: Supplementary Tables S1-S4 [file BSR-2020-4305_supp1.zip]

Archive with 4 entries (4 files):
- BSR-2020-4305_suppST1.xlsx
- BSR-2020-4305_suppST2.xlsx
- BSR-2020-4305_suppST3.xlsx
- BSR-2020-4305_suppST4.xlsx
