# Supplementary material for: Lipidomic alteration of plasma in cured COVID-19 patients using ultra high-performance liquid chromatography with high-resolution mass spectrometry
Source: Biosci Rep. 2021 Mar 5;41(3):BSR20204305. doi: 10.1042/BSR20204305 (PMC7937909; doi:10.1042/BSR20204305)
Supplement: Supplementary Tables S1-S4 [file BSR-2020-4305_supp1.zip › BSR-2020-4305_suppST1.xlsx]

## Sheet: case1_control-quant-identificat
Table S1. The identified lipid molecules in the batch of SE vs. H groups.
Compound ID	LipidIon	RT	LipidGroup	Adduct	Class	FattyAcid	FA1	FA2	FA3	FA4	CalcMz	IonFormula	Grade	Regulate
0.95_586.315683416667	LPC(20:5)	0.95	LPC(20:5)	M+HCOO	LPC	(20:5)	(20:5)	NA	NA	NA	586.315	C29 H49 O9 N1 P1	A	Normal
0.97_500.277150666667	LPE(20:5)	0.97	LPE(20:5)	M+H	LPE	(20:5)	(20:5)	NA	NA	NA	500.277	C25 H43 O7 N1 P1	B	Normal
1_562.315166166667	LPC(18:3)	1	LPC(18:3)	M+HCOO	LPC	(18:3)	(18:3)	NA	NA	NA	562.315	C27 H49 O9 N1 P1	A	Up
1.04_512.299724666667	LPC(14:0)	1.04	LPC(14:0)	M+HCOO	LPC	(14:0)	(14:0)	NA	NA	NA	512.299	C23 H47 O9 N1 P1	A	Up
1.05_612.331775916667	LPC(22:6)	1.05	LPC(22:6)	M+HCOO	LPC	(22:6)	(22:6)	NA	NA	NA	612.331	C31 H51 O9 N1 P1	A	Normal
1.08_526.292917666667	LPE(22:6)	1.08	LPE(22:6)	M+H	LPE	(22:6)	(22:6)	NA	NA	NA	526.293	C27 H45 O7 N1 P1	B	Down
1.1_538.315567583333	LPC(16:1)	1.1	LPC(16:1)	M+HCOO	LPC	(16:1)	(16:1)	NA	NA	NA	538.315	C25 H49 O9 N1 P1	A	Up
1.1_588.331682916667	LPC(20:4)	1.1	LPC(20:4)	M+HCOO	LPC	(20:4)	(20:4)	NA	NA	NA	588.331	C29 H51 O9 N1 P1	A	Normal
1.13_502.292892916667	LPE(20:4)	1.13	LPE(20:4)	M+H	LPE	(20:4)	(20:4)	NA	NA	NA	502.293	C25 H45 O7 N1 P1	B	Normal
1.16_564.331485083333	LPC(18:2)	1.16	LPC(18:2)	M+HCOO	LPC	(18:2)	(18:2)	NA	NA	NA	564.331	C27 H51 O9 N1 P1	A	Normal
1.16_614.346659916667	LPC(22:5)	1.16	LPC(22:5)	M+HCOO	LPC	(22:5)	(22:5)	NA	NA	NA	614.346	C31 H53 O9 N1 P1	A	Normal
1.19_478.292958166667	LPE(18:2)	1.19	LPE(18:2)	M+H	LPE	(18:2)	(18:2)	NA	NA	NA	478.293	C23 H45 O7 N1 P1	B	Normal
1.29_590.34759725	LPC(20:3)	1.29	LPC(20:3)	M+HCOO	LPC	(20:3)	(20:3)	NA	NA	NA	590.346	C29 H53 O9 N1 P1	A	Up
1.38_540.331846666667	LPC(16:0)	1.38	LPC(16:0)	M+HCOO	LPC	(16:0)	(16:0)	NA	NA	NA	540.331	C25 H51 O9 N1 P1	A	Normal
1.38_616.362159416667	LPC(22:4)	1.38	LPC(22:4)	M+HCOO	LPC	(22:4)	(22:4)	NA	NA	NA	616.362	C31 H55 O9 N1 P1	A	Normal
1.39_480.31014275	LdMePE(16:0)	1.39	LdMePE(16:0)	M-H	LdMePE	(16:0)	(16:0)	NA	NA	NA	480.31	C23 H47 O7 N1 P1	B	Normal
1.45_566.347395416667	LPC(18:1)	1.45	LPC(18:1)	M+HCOO	LPC	(18:1)	(18:1)	NA	NA	NA	566.346	C27 H53 O9 N1 P1	A	Up
1.45_454.292801416667	LPE(16:0)	1.45	LPE(16:0)	M+H	LPE	(16:0)	(16:0)	NA	NA	NA	454.293	C21 H45 O7 N1 P1	B	Normal
1.46_947.613426416667	SQDG(40:2)	1.46	SQDG(40:2)	M+HCOO	SQDG	(40:2)	(40:2)	NA	NA	NA	947.614	C50 H91 O14 S1	D	Up
1.47_506.325253666667	LdMePE(18:1)	1.47	LdMePE(18:1)	M-H	LdMePE	(18:1)	(18:1)	NA	NA	NA	506.325	C25 H49 O7 N1 P1	B	Up
1.47_480.308468666667	LPE(18:1)	1.47	LPE(18:1)	M+H	LPE	(18:1)	(18:1)	NA	NA	NA	480.308	C23 H47 O7 N1 P1	B	Normal
1.48_480.30854625	LPC(15:1)	1.48	LPC(15:1)	M+H	LPC	(15:1)	(15:1)	NA	NA	NA	480.308	C23 H47 O7 N1 P1	B	Normal
1.55_592.362293166667	LPC(20:2)	1.55	LPC(20:2)	M+HCOO	LPC	(20:2)	(20:2)	NA	NA	NA	592.362	C29 H55 O9 N1 P1	A	Up
1.61_482.360512416667	LPC(16:0e)	1.61	LPC(16:0e)	M+H	LPC	(16:0e)	(16:0e)	NA	NA	NA	482.361	C24 H53 O6 N1 P1	B	Normal
1.65_554.347020166667	LPC(17:0)	1.65	LPC(17:0)	M+HCOO	LPC	(17:0)	(17:0)	NA	NA	NA	554.346	C26 H53 O9 N1 P1	A	Normal
1.65_701.427643083333	MGDG(31:7)	1.65	MGDG(31:7)	M-H	MGDG	(31:7)	(31:7)	NA	NA	NA	701.427	C40 H61 O10	D	Normal
1.68_508.376176666667	LPC(18:0p)	1.68	LPC(18:0p)	M+H	LPC	(18:0p)	(18:0p)	NA	NA	NA	508.376	C26 H55 O6 N1 P1	B	Normal
1.96_568.36316525	LPC(18:0)	1.96	LPC(18:0)	M+HCOO	LPC	(18:0)	(18:0)	NA	NA	NA	568.362	C27 H55 O9 N1 P1	A	Up
1.98_508.341210583333	LdMePE(18:0)	1.98	LdMePE(18:0)	M-H	LdMePE	(18:0)	(18:0)	NA	NA	NA	508.341	C25 H51 O7 N1 P1	B	Up
2_303.23324725	FA(20:4)	2	FA(20:4)	M-H	FA	(20:4)	(20:4)	NA	NA	NA	303.233	O2 H31 C20	D	Normal
2.05_482.324140083333	LPE(18:0)	2.05	LPE(18:0)	M+H	LPE	(18:0)	(18:0)	NA	NA	NA	482.324	C23 H49 O7 N1 P1	B	Up
2.1_559.474016166667	OAHFA(36:3)	2.1	OAHFA(36:3)	M-H	OAHFA	(36:3)	(36:3)	NA	NA	NA	559.473	C36 H63 O4	C	Normal
2.65_987.551001833333	SQDG(44:10)	2.65	SQDG(44:10)	M+HCOO	SQDG	(44:10)	(44:10)	NA	NA	NA	987.551	C54 H83 O14 S1	D	Normal
2.82_552.40251525	LPC(20:0)	2.82	LPC(20:0)	M+H	LPC	(20:0)	(20:0)	NA	NA	NA	552.402	C28 H59 O7 N1 P1	B	Normal
2.84_563.505295083333	OAHFA(36:1)	2.84	OAHFA(36:1)	M-H	OAHFA	(36:1)	(36:1)	NA	NA	NA	563.504	C36 H67 O4	C	Normal
3.03_747.590056	PEt(37:0)	3.03	PEt(37:0)	M+H	PEt	(37:0)	(37:0)	NA	NA	NA	747.59	C42 H84 O8 N0 P1	C	Normal
3.17_538.423208416667	LPC(20:0e)	3.17	LPC(20:0e)	M+H	LPC	(20:0e)	(20:0e)	NA	NA	NA	538.423	C28 H61 O6 N1 P1	B	Normal
3.86_961.6049965	MGDG(47:12)	3.86	MGDG(47:12)	M+HCOO	MGDG	(47:12)	(47:12)	NA	NA	NA	961.605	C57 H85 O12	D	Normal
4.09_762.508326333333	dMePE(36:6)	4.09	dMePE(36:6)	M-H	dMePE	(36:6)	(36:6)	NA	NA	NA	762.508	C43 H73 O8 N1 P1	C	Normal
4.26_738.509443583333	dMePE(34:4)	4.26	dMePE(34:4)	M-H	dMePE	(34:4)	(34:4)	NA	NA	NA	738.508	C41 H73 O8 N1 P1	C	Normal
4.48_764.523824833333	dMePE(36:5)	4.48	dMePE(36:5)	M-H	dMePE	(36:5)	(36:5)	NA	NA	NA	764.524	C43 H75 O8 N1 P1	C	Normal
4.57_687.543639416667	SM(d33:2)	4.57	SM(d33:2)	M+H	SM	(d33:2)	(d33:2)	NA	NA	NA	687.544	C38 H76 O6 N2 P1	C	Normal
4.63_810.6009048	PC(38:4)	4.63	PC(38:4)	M+H	PC	(38:4)	(38:4)	NA	NA	NA	810.601	C46 H85 O8 N1 P1	C	Normal
4.71_894.6008803	PC(45:11)	4.71	PC(45:11)	M+H	PC	(45:11)	(45:11)	NA	NA	NA	894.601	C53 H85 O8 N1 P1	C	Normal
4.82_804.5544155	PC(38:7)	4.82	PC(38:7)	M+H	PC	(16:1/22:6)	(16:1)	(22:6)	NA	NA	804.554	C46 H79 O8 N1 P1	C	Normal
4.91_881.521562083333	PI(16:0/22:6)	4.91	PI(38:6)	M-H	PI	(16:0/22:6)	(16:0)	(22:6)	NA	NA	881.519	C47 H78 O13 N0 P1	A	Normal
4.92_778.5386765	PC(36:6)	4.92	PC(36:6)	M+H	PC	(14:0/22:6)	(14:0)	(22:6)	NA	NA	778.538	C44 H77 O8 N1 P1	C	Normal
4.95_822.531432083333	PC(14:0/22:6)	4.95	PC(36:6)	M+HCOO	PC	(14:0/22:6)	(14:0)	(22:6)	NA	NA	822.529	C45 H77 O10 N1 P1	A	Normal
4.96_848.547221333333	PC(16:1/22:6)	4.96	PC(38:7)	M+HCOO	PC	(16:1/22:6)	(16:1)	(22:6)	NA	NA	848.545	C47 H79 O10 N1 P1	A	Normal
4.98_697.5267995	SM(d34:4)	4.98	SM(d34:4)	M+H	SM	(d34:4)	(d34:4)	NA	NA	NA	697.528	C39 H74 O6 N2 P1	C	Down
5_675.54420025	SM(d32:1)	5	SM(d32:1)	M+H	SM	(d14:0/18:1)	(d14:0)	(18:1)	NA	NA	675.544	C37 H76 O6 N2 P1	C	Normal
5.05_854.570392416667	PC(42:10)	5.05	PC(42:10)	M+H	PC	(20:4/22:6)	(20:4)	(22:6)	NA	NA	854.569	C50 H81 O8 N1 P1	C	Normal
5.06_870.600775909091	PC(43:9)	5.06	PC(43:9)	M+H	PC	(43:9)	(43:9)	NA	NA	NA	870.601	C51 H85 O8 N1 P1	C	Normal
5.14_814.5413015	PC(39:9)	5.14	PC(39:9)	M+H	PC	(39:9)	(39:9)	NA	NA	NA	814.538	C47 H77 O8 N1 P1	C	Normal
5.15_723.541051416667	SM(d36:5)	5.15	SM(d36:5)	M+H	SM	(d36:5)	(d36:5)	NA	NA	NA	723.544	C41 H76 O6 N2 P1	C	Normal
5.17_898.56130175	PC(20:4/22:6)	5.17	PC(42:10)	M+HCOO	PC	(20:4/22:6)	(20:4)	(22:6)	NA	NA	898.56	C51 H81 O10 N1 P1	A	Normal
5.17_807.504211083333	PI(16:0/16:1)	5.17	PI(32:1)	M-H	PI	(16:0/16:1)	(16:0)	(16:1)	NA	NA	807.503	C41 H76 O13 N0 P1	A	Normal
5.19_701.559024166667	SM(d34:2)	5.19	SM(d34:2)	M+H	SM	(d16:0/18:2)	(d16:0)	(18:2)	NA	NA	701.559	C39 H78 O6 N2 P1	C	Normal
5.26_860.609530166667	CerG2(d18:2/16:0)	5.26	CerG2(d34:2)	M+H	CerG2	(d18:2/16:0)	(d18:2)	(16:0)	NA	NA	860.609	C46 H86 O13 N1	A	Normal
5.29_754.538350416667	PC(34:4)	5.29	PC(34:4)	M+H	PC	(14:0/20:4)	(14:0)	(20:4)	NA	NA	754.538	C42 H77 O8 N1 P1	C	Normal
5.29_857.52140925	PI(16:0/20:4)	5.29	PI(36:4)	M-H	PI	(16:0/20:4)	(16:0)	(20:4)	NA	NA	857.519	C45 H78 O13 N0 P1	A	Normal
5.36_883.536532916667	PI(18:1/20:4)	5.36	PI(38:5)	M-H	PI	(18:1/20:4)	(18:1)	(20:4)	NA	NA	883.534	C47 H80 O13 N0 P1	A	Normal
5.39_798.531669666667	PC(14:0/20:4)	5.39	PC(34:4)	M+HCOO	PC	(14:0/20:4)	(14:0)	(20:4)	NA	NA	798.529	C43 H77 O10 N1 P1	A	Normal
5.39_830.5701345	PC(40:8)	5.39	PC(40:8)	M+H	PC	(20:4/20:4)	(20:4)	(20:4)	NA	NA	830.569	C48 H81 O8 N1 P1	C	Normal
5.45_838.54155075	PC(41:11)	5.45	PC(41:11)	M+H	PC	(41:11)	(41:11)	NA	NA	NA	838.538	C49 H77 O8 N1 P1	C	Normal
5.45_727.575499416667	SM(d36:3)	5.45	SM(d36:3)	M+H	SM	(d36:3)	(d36:3)	NA	NA	NA	727.575	C41 H80 O6 N2 P1	C	Normal
5.48_874.562966666667	PC(20:4/20:4)	5.48	PC(40:8)	M+HCOO	PC	(20:4/20:4)	(20:4)	(20:4)	NA	NA	874.56	C49 H81 O10 N1 P1	A	Normal
5.48_833.521063333333	PI(16:0/18:2)	5.48	PI(34:2)	M-H	PI	(16:0/18:2)	(16:0)	(18:2)	NA	NA	833.519	C43 H78 O13 N0 P1	A	Normal
5.5_852.560524083333	PI(34:2)	5.5	PI(34:2)	M+NH4	PI	(16:0/18:2)	(16:0)	(18:2)	NA	NA	852.56	C43 H83 O13 N1 P1	C	Normal
5.51_752.5200835	PC(32:2)	5.51	PC(32:2)	M+Na	PC	(14:0/18:2)	(14:0)	(18:2)	NA	NA	752.52	C40 H76 O8 N1 P1 Na1	C	Normal
5.52_856.585294333333	PC(42:9)	5.52	PC(42:9)	M+H	PC	(42:9)	(42:9)	NA	NA	NA	856.585	C50 H83 O8 N1 P1	C	Normal
5.52_677.559512636364	SM(d32:0)	5.52	SM(d32:0)	M+H	SM	(d32:0)	(d32:0)	NA	NA	NA	677.559	C37 H78 O6 N2 P1	C	Normal
5.58_766.539472416667	dMePE(36:4)	5.58	dMePE(36:4)	M-H	dMePE	(36:4)	(36:4)	NA	NA	NA	766.539	C43 H77 O8 N1 P1	C	Normal
5.59_859.537413666667	PI(18:1/18:2)	5.59	PI(36:3)	M-H	PI	(18:1/18:2)	(18:1)	(18:2)	NA	NA	859.534	C45 H80 O13 N0 P1	A	Normal
5.61_878.575387416667	PI(36:3)	5.61	PI(36:3)	M+NH4	PI	(18:1/18:2)	(18:1)	(18:2)	NA	NA	878.575	C45 H85 O13 N1 P1	C	Normal
5.62_792.5544185	PC(37:6)	5.62	PC(37:6)	M+H	PC	(15:0/22:6)	(15:0)	(22:6)	NA	NA	792.554	C45 H79 O8 N1 P1	C	Normal
5.64_774.531650833333	PC(14:0/18:2)	5.64	PC(32:2)	M+HCOO	PC	(14:0/18:2)	(14:0)	(18:2)	NA	NA	774.529	C41 H77 O10 N1 P1	A	Normal
5.68_778.536025333333	PC(34:3)	5.68	PC(34:3)	M+Na	PC	(16:1/18:2)	(16:1)	(18:2)	NA	NA	778.536	C42 H78 O8 N1 P1 Na1	C	Normal
5.69_711.542773583333	SM(d35:4)	5.69	SM(d35:4)	M+H	SM	(d35:4)	(d35:4)	NA	NA	NA	711.544	C40 H76 O6 N2 P1	C	Down
5.71_828.553684083333	PC(40:9)	5.71	PC(40:9)	M+H	PC	(40:9)	(40:9)	NA	NA	NA	828.554	C48 H79 O8 N1 P1	C	Normal
5.72_764.558850333333	PC(36:5p)	5.72	PC(36:5p)	M+H	PC	(36:5p)	(36:5p)	NA	NA	NA	764.559	C44 H79 O7 N1 P1	C	Normal
5.72_689.55932075	SM(d33:1)	5.72	SM(d33:1)	M+H	SM	(d33:1)	(d33:1)	NA	NA	NA	689.559	C38 H78 O6 N2 P1	C	Normal
5.73_836.546535166667	PC(15:0/22:6)	5.73	PC(37:6)	M+HCOO	PC	(15:0/22:6)	(15:0)	(22:6)	NA	NA	836.545	C46 H79 O10 N1 P1	A	Normal
5.76_806.569679083333	PC(38:6)	5.76	PC(38:6)	M+H	PC	(18:2/20:4)	(18:2)	(20:4)	NA	NA	806.569	C46 H81 O8 N1 P1	C	Normal
5.79_780.554259166667	PC(36:5)	5.79	PC(36:5)	M+H	PC	(16:0/20:5)	(16:0)	(20:5)	NA	NA	780.554	C44 H79 O8 N1 P1	C	Normal
5.8_802.535918583333	PC(38:8)	5.8	PC(38:8)	M+H	PC	(38:8)	(38:8)	NA	NA	NA	802.538	C46 H77 O8 N1 P1	C	Normal
5.82_800.5470495	PC(16:1/18:2)	5.82	PC(34:3)	M+HCOO	PC	(16:1/18:2)	(16:1)	(18:2)	NA	NA	800.545	C43 H79 O10 N1 P1	A	Normal
5.84_850.562567	PC(18:2/20:4)	5.84	PC(38:6)	M+HCOO	PC	(18:2/20:4)	(18:2)	(20:4)	NA	NA	850.56	C47 H81 O10 N1 P1	A	Normal
5.88_818.569426166667	PC(39:7)	5.88	PC(39:7)	M+H	PC	(39:7)	(39:7)	NA	NA	NA	818.569	C47 H81 O8 N1 P1	C	Normal
5.95_800.544954666667	PS(37:2)	5.95	PS(37:2)	M-H	PS	(37:2)	(37:2)	NA	NA	NA	800.545	C43 H79 O10 N1 P1	C	Normal
5.95_715.575025583333	SM(d35:2)	5.95	SM(d35:2)	M+H	SM	(d35:2)	(d35:2)	NA	NA	NA	715.575	C40 H80 O6 N2 P1	C	Normal
6_782.56995725	PC(36:4)	6	PC(36:4)	M+H	PC	(18:2/18:2)	(18:2)	(18:2)	NA	NA	782.569	C44 H81 O8 N1 P1	C	Normal
6_871.534403	PI(17:0/20:4)	6	PI(37:4)	M-H	PI	(17:0/20:4)	(17:0)	(20:4)	NA	NA	871.534	C46 H80 O13 N0 P1	A	Normal
6.01_584.561343666667	Cer(d36:0	6.01	Cer(d36:0	M+H	Cer	(d36:0+O)	(d36:0+O)	NA	NA	NA	584.561	C36 H74 O4 N1	C	Normal
6.01_765.5775605	phSM(d18:0/16:0)	6.01	phSM(d34:0)	M+HCOO	phSM	(d18:0/16:0)	(d18:0)	(16:0)	NA	NA	765.576	C40 H82 O9 N2 P1	B	Normal
6.04_768.554023166667	PC(35:4)	6.04	PC(35:4)	M+H	PC	(15:0/20:4)	(15:0)	(20:4)	NA	NA	768.554	C43 H79 O8 N1 P1	C	Normal
6.05_824.54491575	PS(39:4)	6.05	PS(39:4)	M-H	PS	(39:4)	(39:4)	NA	NA	NA	824.545	C45 H79 O10 N1 P1	C	Normal
6.14_812.522727416667	PC(39:10)	6.14	PC(39:10)	M+H	PC	(39:10)	(39:10)	NA	NA	NA	812.522	C47 H75 O8 N1 P1	C	Normal
6.17_740.559109166667	PC(34:3p)	6.17	PC(34:3p)	M+H	PC	(34:3p)	(34:3p)	NA	NA	NA	740.559	C42 H79 O7 N1 P1	C	Down
6.17_812.545767833333	PC(15:0/20:4)	6.17	PC(35:4)	M+HCOO	PC	(15:0/20:4)	(15:0)	(20:4)	NA	NA	812.545	C44 H79 O10 N1 P1	A	Normal
6.17_736.492725833333	PE(16:0/20:5)	6.17	PE(36:5)	M-H	PE	(16:0/20:5)	(16:0)	(20:5)	NA	NA	736.492	C41 H71 O8 N1 P1	A	Normal
6.19_816.556825666667	PC(39:8)	6.19	PC(39:8)	M+H	PC	(39:8)	(39:8)	NA	NA	NA	816.554	C47 H79 O8 N1 P1	C	Normal
6.19_859.53442775	PI(16:0/20:3)	6.19	PI(36:3)	M-H	PI	(16:0/20:3)	(16:0)	(20:3)	NA	NA	859.534	C45 H80 O13 N0 P1	A	Normal
6.22_790.5416845	PC(37:7)	6.22	PC(37:7)	M+H	PC	(37:7)	(37:7)	NA	NA	NA	790.538	C45 H77 O8 N1 P1	C	Normal
6.22_805.621812916667	SM(d42:6)	6.22	SM(d42:6)	M+H	SM	(d42:6)	(d42:6)	NA	NA	NA	805.622	C47 H86 O6 N2 P1	C	Normal
6.27_961.61013425	DGDG(34:2)	6.27	DGDG(34:2)	M+HCOO	DGDG	(34:2)	(34:2)	NA	NA	NA	961.611	C50 H89 O17	D	Normal
6.28_794.569431916667	PC(37:5)	6.28	PC(37:5)	M+H	PC	(37:5)	(37:5)	NA	NA	NA	794.569	C45 H81 O8 N1 P1	C	Normal
6.28_800.546442083333	PC(16:0/18:3)	6.28	PC(34:3)	M+HCOO	PC	(16:0/18:3)	(16:0)	(18:3)	NA	NA	800.545	C43 H79 O10 N1 P1	A	Normal
6.28_822.6007295	PC(39:5)	6.28	PC(39:5)	M+H	PC	(39:5)	(39:5)	NA	NA	NA	822.601	C47 H85 O8 N1 P1	C	Normal
6.29_1024.67826633333	CerG3(d18:1/16:0)	6.29	CerG3(d34:1)	M+H	CerG3	(d18:1/16:0)	(d18:1)	(16:0)	NA	NA	1024.68	C52 H98 O18 N1	B	Down
6.31_744.553881833333	PC(33:2)	6.31	PC(33:2)	M+H	PC	(15:0/18:2)	(15:0)	(18:2)	NA	NA	744.554	C41 H79 O8 N1 P1	C	Normal
6.41_909.5524545	PI(18:0/22:6)	6.41	PI(40:6)	M-H	PI	(18:0/22:6)	(18:0)	(22:6)	NA	NA	909.55	C49 H82 O13 N0 P1	A	Normal
6.44_784.549998166667	PC(14:0e/20:4)	6.44	PC(34:4e)	M+HCOO	PC	(14:0e/20:4)	(14:0e)	(20:4)	NA	NA	784.55	C43 H79 O9 N1 P1	B	Down
6.44_788.54668725	PC(15:0/18:2)	6.44	PC(33:2)	M+HCOO	PC	(15:0/18:2)	(15:0)	(18:2)	NA	NA	788.545	C42 H79 O10 N1 P1	A	Normal
6.46_716.5588265	PC(32:1p)	6.46	PC(32:1p)	M+H	PC	(32:1p)	(32:1p)	NA	NA	NA	716.559	C40 H79 O7 N1 P1	C	Down
6.48_770.569613666667	PC(35:3)	6.48	PC(35:3)	M+H	PC	(35:3)	(35:3)	NA	NA	NA	770.569	C43 H81 O8 N1 P1	C	Normal
6.48_809.518732	PI(16:0/16:0)	6.48	PI(32:0)	M-H	PI	(16:0/16:0)	(16:0)	(16:0)	NA	NA	809.519	C41 H78 O13 N0 P1	A	Normal
6.49_725.556680083333	SM(d36:4)	6.49	SM(d36:4)	M+H	SM	(d36:4)	(d36:4)	NA	NA	NA	725.559	C41 H78 O6 N2 P1	C	Normal
6.55_832.58496675	PC(40:7)	6.55	PC(40:7)	M+H	PC	(18:1/22:6)	(18:1)	(22:6)	NA	NA	832.585	C48 H83 O8 N1 P1	C	Normal
6.55_850.562341666667	PC(16:0/22:6)	6.55	PC(38:6)	M+HCOO	PC	(16:0/22:6)	(16:0)	(22:6)	NA	NA	850.56	C47 H81 O10 N1 P1	A	Normal
6.58_703.574754416667	SM(d34:1)	6.58	SM(d34:1)	M+H	SM	(d16:0/18:1)	(d16:0)	(18:1)	NA	NA	703.575	C39 H80 O6 N2 P1	C	Normal
6.59_858.600754166667	PC(42:8)	6.59	PC(42:8)	M+H	PC	(42:8)	(42:8)	NA	NA	NA	858.601	C50 H85 O8 N1 P1	C	Normal
6.64_792.590081083333	PC(38:6e)	6.64	PC(38:6e)	M+H	PC	(38:6e)	(38:6e)	NA	NA	NA	792.59	C46 H83 O7 N1 P1	C	Normal
6.65_740.523786916667	dMePE(34:3)	6.65	dMePE(34:3)	M-H	dMePE	(34:3)	(34:3)	NA	NA	NA	740.524	C41 H75 O8 N1 P1	C	Normal
6.66_862.62517325	CerG2(d18:1/16:0)	6.66	CerG2(d34:1)	M+H	CerG2	(d18:1/16:0)	(d18:1)	(16:0)	NA	NA	862.625	C46 H88 O13 N1	B	Normal
6.67_740.522285083333	PE(16:0/20:4)	6.67	PE(36:4)	M+H	PE	(16:0/20:4)	(16:0)	(20:4)	NA	NA	740.522	C41 H75 O8 N1 P1	B	Normal
6.68_835.5363505	PI(16:0/18:1)	6.68	PI(34:1)	M-H	PI	(16:0/18:1)	(16:0)	(18:1)	NA	NA	835.534	C43 H80 O13 N0 P1	A	Normal
6.69_770.513749166667	PE(18:2p/22:6)	6.69	PE(40:8p)	M-H	PE	(18:2p/22:6)	(18:2p)	(22:6)	NA	NA	770.513	C45 H73 O7 N1 P1	A	Normal
6.7_712.49302825	PE(16:0/18:3)	6.7	PE(34:3)	M-H	PE	(16:0/18:3)	(16:0)	(18:3)	NA	NA	712.492	C39 H71 O8 N1 P1	A	Normal
6.7_766.539305583333	PE(20:2/18:2)	6.7	PE(38:4)	M-H	PE	(20:2/18:2)	(20:2)	(18:2)	NA	NA	766.539	C43 H77 O8 N1 P1	B	Normal
6.72_854.57560175	PI(34:1)	6.72	PI(34:1)	M+NH4	PI	(16:0/18:1)	(16:0)	(18:1)	NA	NA	854.575	C43 H85 O13 N1 P1	C	Normal
6.74_716.567157545455	CerG1(d18:1/16:0	6.74	CerG1(d34:1	M+H	CerG1	(d18:1/16:0+O)	(d18:1)	(16:0+O)	NA	NA	716.567	C40 H78 O9 N1	A	Normal
6.74_766.539469333333	dMePE(16:0/20:4)	6.74	dMePE(36:4)	M-H	dMePE	(16:0/20:4)	(16:0)	(20:4)	NA	NA	766.539	C43 H77 O8 N1 P1	B	Normal
6.74_766.574728083333	PC(36:4p)	6.74	PC(36:4p)	M+H	PC	(36:4p)	(36:4p)	NA	NA	NA	766.575	C44 H81 O7 N1 P1	C	Normal
6.79_754.535765166667	PC(32:1)	6.79	PC(32:1)	M+Na	PC	(16:0/16:1)	(16:0)	(16:1)	NA	NA	754.536	C40 H78 O8 N1 P1 Na1	C	Normal
6.79_751.574563	SM(d38:5)	6.79	SM(d38:5)	M+H	SM	(d38:5)	(d38:5)	NA	NA	NA	751.575	C43 H80 O6 N2 P1	C	Normal
6.81_729.590676166667	SM(d36:2)	6.81	SM(d36:2)	M+H	SM	(d16:0/20:2)	(d16:0)	(20:2)	NA	NA	729.591	C41 H82 O6 N2 P1	C	Normal
6.85_764.522449666667	PC(35:6)	6.85	PC(35:6)	M+H	PC	(35:6)	(35:6)	NA	NA	NA	764.522	C43 H75 O8 N1 P1	C	Normal
6.87_1588.11899216667	CL(24:0/20:4/20:4/18:0)	6.87	CL(82:8)	M-H	CL	(24:0/20:4/20:4/18:0)	(24:0)	(20:4)	(20:4)	(18:0)	1588.12	C91 H161 O17 P2	B	Normal
6.88_782.567108166667	PC(34:1)	6.88	PC(34:1)	M+Na	PC	(34:1)	(34:1)	NA	NA	NA	782.567	C42 H82 O8 N1 P1 Na1	C	Normal
6.88_885.551151083333	PI(18:0/20:4)	6.88	PI(38:4)	M-H	PI	(18:0/20:4)	(18:0)	(20:4)	NA	NA	885.55	C47 H82 O13 N0 P1	A	Normal
6.93_911.565912833333	PI(18:0/22:5)	6.93	PI(40:5)	M-H	PI	(18:0/22:5)	(18:0)	(22:5)	NA	NA	911.566	C49 H84 O13 N0 P1	A	Normal
6.97_768.59017625	PC(36:4e)	6.97	PC(36:4e)	M+H	PC	(36:4e)	(36:4e)	NA	NA	NA	768.59	C44 H83 O7 N1 P1	C	Normal
6.97_776.545913	PC(16:0/16:1)	6.97	PC(32:1)	M+HCOO	PC	(16:0/16:1)	(16:0)	(16:1)	NA	NA	776.545	C41 H79 O10 N1 P1	A	Normal
7.02_762.509102166667	PE(16:0/22:6)	7.02	PE(38:6)	M-H	PE	(16:0/22:6)	(16:0)	(22:6)	NA	NA	762.508	C43 H73 O8 N1 P1	A	Normal
7.03_742.574508	PC(34:2p)	7.03	PC(34:2p)	M+H	PC	(34:2p)	(34:2p)	NA	NA	NA	742.575	C42 H81 O7 N1 P1	C	Normal
7.03_790.538037583333	PE(40:7)	7.03	PE(40:7)	M+H	PE	(18:1/22:6)	(18:1)	(22:6)	NA	NA	790.538	C45 H77 O8 N1 P1	C	Normal
7.03_755.6062415	SM(d38:3)	7.03	SM(d38:3)	M+H	SM	(d38:3)	(d38:3)	NA	NA	NA	755.606	C43 H84 O6 N2 P1	C	Normal
7.04_566.5506985	Cer(d36:1)	7.04	Cer(d36:1)	M+H	Cer	(d36:1)	(d36:1)	NA	NA	NA	566.551	C36 H72 O3 N1	C	Normal
7.04_808.585140416667	PC(38:5)	7.04	PC(38:5)	M+H	PC	(18:1/20:4)	(18:1)	(20:4)	NA	NA	808.585	C46 H83 O8 N1 P1	C	Normal
7.07_814.56097875	PC(15:0/20:3)	7.07	PC(35:3)	M+HCOO	PC	(15:0/20:3)	(15:0)	(20:3)	NA	NA	814.56	C44 H81 O10 N1 P1	A	Normal
7.08_810.566252083333	PC(16:0e/20:5)	7.08	PC(36:5e)	M+HCOO	PC	(16:0e/20:5)	(16:0e)	(20:5)	NA	NA	810.565	C45 H81 O9 N1 P1	A	Normal
7.09_790.57420875	PC(38:6p)	7.09	PC(38:6p)	M+H	PC	(16:0p/22:6)	(16:0p)	(22:6)	NA	NA	790.575	C46 H81 O7 N1 P1	C	Normal
7.12_781.62163525	SM(d40:4)	7.12	SM(d40:4)	M+H	SM	(d40:4)	(d40:4)	NA	NA	NA	781.622	C45 H86 O6 N2 P1	C	Normal
7.13_780.551031	PC(34:2)	7.13	PC(34:2)	M+Na	PC	(16:0/18:2)	(16:0)	(18:2)	NA	NA	780.551	C42 H80 O8 N1 P1 Na1	C	Normal
7.18_836.581214166667	PC(18:0p/20:5)	7.18	PC(38:5p)	M+HCOO	PC	(18:0p/20:5)	(18:0p)	(20:5)	NA	NA	836.581	C47 H83 O9 N1 P1	B	Normal
7.18_852.577998583333	PC(18:1/20:4)	7.18	PC(38:5)	M+HCOO	PC	(18:1/20:4)	(18:1)	(20:4)	NA	NA	852.576	C47 H83 O10 N1 P1	A	Normal
7.19_746.513274416667	PE(18:1p/20:5)	7.19	PE(38:6p)	M-H	PE	(18:1p/20:5)	(18:1p)	(20:5)	NA	NA	746.513	C43 H73 O7 N1 P1	A	Normal
7.28_700.571892416667	CerG1(d18:1/16:0)	7.28	CerG1(d34:1)	M+H	CerG1	(d18:1/16:0)	(d18:1)	(16:0)	NA	NA	700.572	C40 H78 O8 N1	A	Normal
7.29_820.584537166667	PC(39:6)	7.29	PC(39:6)	M+H	PC	(17:0/22:6)	(17:0)	(22:6)	NA	NA	820.585	C47 H83 O8 N1 P1	C	Normal
7.29_705.590243166667	SM(d34:0)	7.29	SM(d34:0)	M+H	SM	(d34:0)	(d34:0)	NA	NA	NA	705.591	C39 H82 O6 N2 P1	C	Normal
7.31_816.59037325	PC(40:7p)	7.31	PC(40:7p)	M+H	PC	(40:7p)	(40:7p)	NA	NA	NA	816.59	C48 H83 O7 N1 P1	C	Normal
7.4_740.522461818182	PC(33:4)	7.4	PC(33:4)	M+H	PC	(33:4)	(33:4)	NA	NA	NA	740.522	C41 H75 O8 N1 P1	C	Up
7.4_802.562298833333	PC(16:0/18:2)	7.4	PC(34:2)	M+HCOO	PC	(16:0/18:2)	(16:0)	(18:2)	NA	NA	802.56	C43 H81 O10 N1 P1	A	Normal
7.41_730.5745245	PC(33:1p)	7.41	PC(33:1p)	M+H	PC	(33:1p)	(33:1p)	NA	NA	NA	730.575	C41 H81 O7 N1 P1	C	Normal
7.43_864.57666575	PC(17:0/22:6)	7.43	PC(39:6)	M+HCOO	PC	(17:0/22:6)	(17:0)	(22:6)	NA	NA	864.576	C48 H83 O10 N1 P1	A	Normal
7.53_717.59039475	SM(d35:1)	7.53	SM(d35:1)	M+H	SM	(d35:1)	(d35:1)	NA	NA	NA	717.591	C40 H82 O6 N2 P1	C	Normal
7.55_742.540150583333	dMePE(16:0/18:2)	7.55	dMePE(34:2)	M-H	dMePE	(16:0/18:2)	(16:0)	(18:2)	NA	NA	742.539	C41 H77 O8 N1 P1	B	Normal
7.56_836.581942916667	PC(16:0e/22:6)	7.56	PC(38:6e)	M+HCOO	PC	(16:0e/22:6)	(16:0e)	(22:6)	NA	NA	836.581	C47 H83 O9 N1 P1	A	Normal
7.57_766.538125833333	PC(17:4/18:1)	7.57	PC(35:5)	M+H	PC	(17:4/18:1)	(17:4)	(18:1)	NA	NA	766.538	C43 H77 O8 N1 P1	B	Normal
7.57_773.533566	PG(18:0/18:2)	7.57	PG(36:2)	M-H	PG	(18:0/18:2)	(18:0)	(18:2)	NA	NA	773.534	C42 H78 O10 N0 P1	B	Normal
7.58_828.577656416667	PC(18:1/18:2)	7.58	PC(36:3)	M+HCOO	PC	(18:1/18:2)	(18:1)	(18:2)	NA	NA	828.576	C45 H83 O10 N1 P1	A	Normal
7.59_818.605441083333	PC(40:6p)	7.59	PC(40:6p)	M+H	PC	(18:0p/22:6)	(18:0p)	(22:6)	NA	NA	818.606	C48 H85 O7 N1 P1	C	Down
7.61_887.5668125	PI(18:0/20:3)	7.61	PI(38:3)	M-H	PI	(18:0/20:3)	(18:0)	(20:3)	NA	NA	887.566	C47 H84 O13 N0 P1	A	Normal
7.62_906.606669833333	PI(38:3)	7.62	PI(38:3)	M+NH4	PI	(18:0/20:3)	(18:0)	(20:3)	NA	NA	906.607	C47 H89 O13 N1 P1	C	Normal
7.63_796.585205666667	PC(37:4)	7.63	PC(37:4)	M+H	PC	(17:0/20:4)	(17:0)	(20:4)	NA	NA	796.585	C45 H83 O8 N1 P1	C	Normal
7.66_842.5723995	PC(41:9)	7.66	PC(41:9)	M+H	PC	(41:9)	(41:9)	NA	NA	NA	842.569	C49 H81 O8 N1 P1	C	Normal
7.66_688.4923675	PE(16:0/16:1)	7.66	PE(32:1)	M-H	PE	(16:0/16:1)	(16:0)	(16:1)	NA	NA	688.492	C37 H71 O8 N1 P1	A	Normal
7.7_716.522556333333	PC(31:2)	7.7	PC(31:2)	M+H	PC	(31:2)	(31:2)	NA	NA	NA	716.522	C39 H75 O8 N1 P1	C	Normal
7.71_862.597836916667	PC(18:0p/22:6)	7.71	PC(40:6p)	M+HCOO	PC	(18:0p/22:6)	(18:0p)	(22:6)	NA	NA	862.597	C49 H85 O9 N1 P1	A	Normal
7.71_716.522278333333	PE(34:2)	7.71	PE(34:2)	M+H	PE	(16:0/18:2)	(16:0)	(18:2)	NA	NA	716.522	C39 H75 O8 N1 P1	C	Normal
7.73_852.5772565	PC(18:0/20:5)	7.73	PC(38:5)	M+HCOO	PC	(18:0/20:5)	(18:0)	(20:5)	NA	NA	852.576	C47 H83 O10 N1 P1	A	Normal
7.74_692.558835083333	PC(30:0e)	7.74	PC(30:0e)	M+H	PC	(30:0e)	(30:0e)	NA	NA	NA	692.559	C38 H79 O7 N1 P1	C	Down
7.74_746.56933975	PC(33:1)	7.74	PC(33:1)	M+H	PC	(17:1/16:0)	(17:1)	(16:0)	NA	NA	746.569	C41 H81 O8 N1 P1	C	Normal
7.76_807.63744875	SM(d42:5)	7.76	SM(d42:5)	M+H	SM	(d42:5)	(d42:5)	NA	NA	NA	807.637	C47 H88 O6 N2 P1	C	Normal
7.77_764.524342666667	PE(16:0/22:5)	7.77	PE(38:5)	M-H	PE	(16:0/22:5)	(16:0)	(22:5)	NA	NA	764.524	C43 H75 O8 N1 P1	A	Normal
7.78_742.538295333333	PC(33:3)	7.78	PC(33:3)	M+H	PC	(33:3)	(33:3)	NA	NA	NA	742.538	C41 H77 O8 N1 P1	C	Normal
7.78_810.566768666667	PC(16:0p/20:4)	7.78	PC(36:4p)	M+HCOO	PC	(16:0p/20:4)	(16:0p)	(20:4)	NA	NA	810.565	C45 H81 O9 N1 P1	B	Normal
7.79_714.50878525	PE(16:0/18:2)	7.79	PE(34:2)	M-H	PE	(16:0/18:2)	(16:0)	(18:2)	NA	NA	714.508	C39 H73 O8 N1 P1	A	Normal
7.8_836.581883166667	PC(18:1p/20:4)	7.8	PC(38:5p)	M+HCOO	PC	(18:1p/20:4)	(18:1p)	(20:4)	NA	NA	836.581	C47 H83 O9 N1 P1	A	Normal
7.8_742.538086	PE(36:3)	7.8	PE(36:3)	M+H	PE	(18:1/18:2)	(18:1)	(18:2)	NA	NA	742.538	C41 H77 O8 N1 P1	C	Normal
7.81_790.56153975	PC(17:1/16:0)	7.81	PC(33:1)	M+HCOO	PC	(17:1/16:0)	(17:1)	(16:0)	NA	NA	790.56	C42 H81 O10 N1 P1	A	Normal
7.81_746.513953166667	PE(16:0p/22:6)	7.81	PE(38:6p)	M-H	PE	(16:0p/22:6)	(16:0p)	(22:6)	NA	NA	746.513	C43 H73 O7 N1 P1	A	Down
7.86_632.524898083333	DG(18:3/18:2)	7.86	DG(36:5)	M+NH4	DG	(18:3/18:2)	(18:3)	(18:2)	NA	NA	632.525	C39 H70 O5 N1	A	Up
7.86_772.585045333333	PC(35:2)	7.86	PC(35:2)	M+H	PC	(17:0/18:2)	(17:0)	(18:2)	NA	NA	772.585	C43 H83 O8 N1 P1	C	Normal
7.87_794.605939833333	PC(38:4p)	7.87	PC(38:4p)	M+H	PC	(18:0p/20:4)	(18:0p)	(20:4)	NA	NA	794.606	C46 H85 O7 N1 P1	C	Normal
7.87_854.593483166667	PC(18:0/20:4)	7.87	PC(38:4)	M+HCOO	PC	(18:0/20:4)	(18:0)	(20:4)	NA	NA	854.592	C47 H85 O10 N1 P1	A	Up
7.88_812.582766833333	PC(16:0e/20:4)	7.88	PC(36:4e)	M+HCOO	PC	(16:0e/20:4)	(16:0e)	(20:4)	NA	NA	812.581	C45 H83 O9 N1 P1	B	Normal
7.89_772.529264666667	PE(18:1p/22:6)	7.89	PE(40:7p)	M-H	PE	(18:1p/22:6)	(18:1p)	(22:6)	NA	NA	772.529	C45 H75 O7 N1 P1	A	Normal
7.9_786.566835083333	PC(16:0p/18:2)	7.9	PC(34:2p)	M+HCOO	PC	(16:0p/18:2)	(16:0p)	(18:2)	NA	NA	786.565	C43 H81 O9 N1 P1	B	Normal
7.92_816.5774915	PC(17:0/18:2)	7.92	PC(35:2)	M+HCOO	PC	(17:0/18:2)	(17:0)	(18:2)	NA	NA	816.576	C44 H83 O10 N1 P1	A	Normal
7.92_838.598323666667	PC(18:0p/20:4)	7.92	PC(38:4p)	M+HCOO	PC	(18:0p/20:4)	(18:0p)	(20:4)	NA	NA	838.597	C47 H85 O9 N1 P1	B	Normal
7.94_744.590169833333	PC(34:2e)	7.94	PC(34:2e)	M+H	PC	(16:0e/18:2)	(16:0e)	(18:2)	NA	NA	744.59	C42 H83 O7 N1 P1	C	Normal
7.94_812.58155825	PC(16:0p/20:3)	7.94	PC(36:3p)	M+HCOO	PC	(16:0p/20:3)	(16:0p)	(20:3)	NA	NA	812.581	C45 H83 O9 N1 P1	B	Normal
7.95_863.567272833333	PI(18:0/18:1)	7.95	PI(36:1)	M-H	PI	(18:0/18:1)	(18:0)	(18:1)	NA	NA	863.566	C45 H84 O13 N0 P1	A	Normal
7.96_734.56941675	PC(32:0)	7.96	PC(32:0)	M+H	PC	(16:0/16:0)	(16:0)	(16:0)	NA	NA	734.569	C40 H81 O8 N1 P1	C	Normal
7.96_798.600620833333	PC(37:3)	7.96	PC(37:3)	M+H	PC	(37:3)	(37:3)	NA	NA	NA	798.601	C45 H85 O8 N1 P1	C	Normal
7.96_722.514109	PE(16:0p/20:4)	7.96	PE(36:4p)	M-H	PE	(16:0p/20:4)	(16:0p)	(20:4)	NA	NA	722.513	C41 H73 O7 N1 P1	A	Normal
7.96_882.606571	PI(36:1)	7.96	PI(36:1)	M+NH4	PI	(18:0/18:1)	(18:0)	(18:1)	NA	NA	882.607	C45 H89 O13 N1 P1	C	Normal
7.97_880.608794833333	PC(18:0/22:5)	7.97	PC(40:5)	M+HCOO	PC	(18:0/22:5)	(18:0)	(22:5)	NA	NA	880.607	C49 H87 O10 N1 P1	A	Normal
7.97_731.60601125	SM(d36:1)	7.97	SM(d36:1)	M+H	SM	(d36:1)	(d36:1)	NA	NA	NA	731.606	C41 H84 O6 N2 P1	C	Normal
7.98_770.60599575	PC(36:2p)	7.98	PC(36:2p)	M+H	PC	(18:0p/18:2)	(18:0p)	(18:2)	NA	NA	770.606	C44 H85 O7 N1 P1	C	Normal
8_820.621536583333	PC(40:6e)	8	PC(40:6e)	M+H	PC	(18:0e/22:6)	(18:0e)	(22:6)	NA	NA	820.621	C48 H87 O7 N1 P1	C	Normal
8.01_778.561290166667	PC(16:0/16:0)	8.01	PC(32:0)	M+HCOO	PC	(16:0/16:0)	(16:0)	(16:0)	NA	NA	778.56	C41 H81 O10 N1 P1	A	Normal
8.01_889.58131	PI(18:0/20:2)	8.01	PI(38:2)	M-H	PI	(18:0/20:2)	(18:0)	(20:2)	NA	NA	889.581	C47 H86 O13 N0 P1	A	Normal
8.02_864.613102416667	PC(18:0e/22:6)	8.02	PC(40:6e)	M+HCOO	PC	(18:0e/22:6)	(18:0e)	(22:6)	NA	NA	864.612	C49 H87 O9 N1 P1	B	Normal
8.02_700.52760175	PE(16:0p/18:2)	8.02	PE(34:2p)	M+H	PE	(16:0p/18:2)	(16:0p)	(18:2)	NA	NA	700.528	C39 H75 O7 N1 P1	A	Normal
8.03_726.543268333333	PE(18:1p/18:2)	8.03	PE(36:3p)	M+H	PE	(18:1p/18:2)	(18:1p)	(18:2)	NA	NA	726.543	C41 H77 O7 N1 P1	A	Normal
8.03_790.540621166667	PE(18:0/22:6)	8.03	PE(40:6)	M-H	PE	(18:0/22:6)	(18:0)	(22:6)	NA	NA	790.539	C45 H77 O8 N1 P1	A	Normal
8.04_814.597363333333	PC(16:0e/20:3)	8.04	PC(36:3e)	M+HCOO	PC	(16:0e/20:3)	(16:0e)	(20:3)	NA	NA	814.597	C45 H85 O9 N1 P1	B	Normal
8.04_783.637443166667	SM(d40:3)	8.04	SM(d40:3)	M+H	SM	(d40:3)	(d40:3)	NA	NA	NA	783.637	C45 H88 O6 N2 P1	C	Normal
8.05_804.577921666667	PC(16:0/18:1)	8.05	PC(34:1)	M+HCOO	PC	(16:0/18:1)	(16:0)	(18:1)	NA	NA	804.576	C43 H83 O10 N1 P1	A	Normal
8.05_757.62215325	SM(d38:2)	8.05	SM(d38:2)	M+H	SM	(d20:0/18:2)	(d20:0)	(18:2)	NA	NA	757.622	C43 H86 O6 N2 P1	C	Normal
8.06_836.61654475	PC(40:5)	8.06	PC(40:5)	M+H	PC	(18:0/22:5)	(18:0)	(22:5)	NA	NA	836.616	C48 H87 O8 N1 P1	C	Normal
8.06_698.513664	PE(34:2p)	8.06	PE(34:2p)	M-H	PE	(16:0p/18:2)	(16:0p)	(18:2)	NA	NA	698.513	C39 H73 O7 N1 P1	C	Normal
8.09_724.528931166667	PE(16:0e/20:4)	8.09	PE(36:4e)	M-H	PE	(16:0e/20:4)	(16:0e)	(20:4)	NA	NA	724.529	C41 H75 O7 N1 P1	A	Normal
8.1_809.65307575	SM(d42:4)	8.1	SM(d42:4)	M+H	SM	(d22:0/20:4)	(d22:0)	(20:4)	NA	NA	809.653	C47 H90 O6 N2 P1	C	Normal
8.12_786.601217833333	PC(36:2)	8.12	PC(36:2)	M+H	PC	(18:0/18:2)	(18:0)	(18:2)	NA	NA	786.601	C44 H85 O8 N1 P1	C	Normal
8.13_718.53811725	PC(31:1)	8.13	PC(31:1)	M+H	PC	(31:1)	(31:1)	NA	NA	NA	718.538	C39 H77 O8 N1 P1	C	Normal
8.14_718.574647916667	PC(32:1e)	8.14	PC(32:1e)	M+H	PC	(16:0e/16:1)	(16:0e)	(16:1)	NA	NA	718.575	C40 H81 O7 N1 P1	C	Normal
8.17_830.594093333333	PC(18:0/18:2)	8.17	PC(36:2)	M+HCOO	PC	(18:0/18:2)	(18:0)	(18:2)	NA	NA	830.592	C45 H85 O10 N1 P1	A	Normal
8.17_718.538057833333	PE(34:1)	8.17	PE(34:1)	M+H	PE	(16:0/18:1)	(16:0)	(18:1)	NA	NA	718.538	C39 H77 O8 N1 P1	C	Normal
8.17_733.621802181818	SM(d36:0)	8.17	SM(d36:0)	M+H	SM	(d20:0/16:0)	(d20:0)	(16:0)	NA	NA	733.622	C41 H86 O6 N2 P1	C	Normal
8.2_634.540444833333	DG(18:2/18:2)	8.2	DG(36:4)	M+NH4	DG	(18:2/18:2)	(18:2)	(18:2)	NA	NA	634.541	C39 H72 O5 N1	A	Up
8.2_716.524449	PE(16:0/18:1)	8.2	PE(34:1)	M-H	PE	(16:0/18:1)	(16:0)	(18:1)	NA	NA	716.524	C39 H75 O8 N1 P1	A	Normal
8.22_812.61685725	PC(38:3)	8.22	PC(38:3)	M+H	PC	(18:0/20:3)	(18:0)	(20:3)	NA	NA	812.616	C46 H87 O8 N1 P1	C	Up
8.24_774.60098725	PC(35:1)	8.24	PC(35:1)	M+H	PC	(17:0/18:1)	(17:0)	(18:1)	NA	NA	774.601	C43 H85 O8 N1 P1	C	Normal
8.25_744.553872166667	PE(36:2)	8.25	PE(36:2)	M+H	PE	(18:0/18:2)	(18:0)	(18:2)	NA	NA	744.554	C41 H79 O8 N1 P1	C	Normal
8.25_792.555334166667	PE(18:0/22:5)	8.25	PE(40:5)	M-H	PE	(18:0/22:5)	(18:0)	(22:5)	NA	NA	792.555	C45 H79 O8 N1 P1	A	Up
8.26_720.590334833333	PC(32:0e)	8.26	PC(32:0e)	M+H	PC	(16:0e/16:0)	(16:0e)	(16:0)	NA	NA	720.59	C40 H83 O7 N1 P1	C	Normal
8.26_856.60938075	PC(18:0/20:3)	8.26	PC(38:3)	M+HCOO	PC	(18:0/20:3)	(18:0)	(20:3)	NA	NA	856.607	C47 H87 O10 N1 P1	A	Normal
8.27_840.614309916667	PC(18:0e/20:4)	8.27	PC(38:4e)	M+HCOO	PC	(18:0e/20:4)	(18:0e)	(20:4)	NA	NA	840.612	C47 H87 O9 N1 P1	B	Normal
8.28_762.566431666667	PC(16:0p/16:0)	8.28	PC(32:0p)	M+HCOO	PC	(16:0p/16:0)	(16:0p)	(16:0)	NA	NA	762.565	C41 H81 O9 N1 P1	B	Normal
8.28_818.59333525	PC(17:0/18:1)	8.28	PC(35:1)	M+HCOO	PC	(17:0/18:1)	(17:0)	(18:1)	NA	NA	818.592	C44 H85 O10 N1 P1	A	Normal
8.28_771.637477916667	SM(d39:2)	8.28	SM(d39:2)	M+H	SM	(d39:2)	(d39:2)	NA	NA	NA	771.637	C44 H88 O6 N2 P1	C	Normal
8.29_746.605972666667	PC(34:1e)	8.29	PC(34:1e)	M+H	PC	(16:0e/18:1)	(16:0e)	(18:1)	NA	NA	746.606	C42 H85 O7 N1 P1	C	Normal
8.3_822.6372965	PC(40:5e)	8.3	PC(40:5e)	M+H	PC	(40:5e)	(40:5e)	NA	NA	NA	822.637	C48 H89 O7 N1 P1	C	Normal
8.3_742.540761666667	PE(18:0/18:2)	8.3	PE(36:2)	M-H	PE	(18:0/18:2)	(18:0)	(18:2)	NA	NA	742.539	C41 H77 O8 N1 P1	A	Normal
8.31_764.582516333333	PC(16:0e/16:0)	8.31	PC(32:0e)	M+HCOO	PC	(16:0e/16:0)	(16:0e)	(16:0)	NA	NA	764.581	C41 H83 O9 N1 P1	B	Normal
8.31_788.582219666667	PC(16:0p/18:1)	8.31	PC(34:1p)	M+HCOO	PC	(16:0p/18:1)	(16:0p)	(18:1)	NA	NA	788.581	C43 H83 O9 N1 P1	B	Normal
8.32_800.616692083333	PC(37:2)	8.32	PC(37:2)	M+H	PC	(19:0/18:2)	(19:0)	(18:2)	NA	NA	800.616	C45 H87 O8 N1 P1	C	Normal
8.33_838.632275916667	PC(40:4)	8.33	PC(40:4)	M+H	PC	(18:0/22:4)	(18:0)	(22:4)	NA	NA	838.632	C48 H89 O8 N1 P1	C	Up
8.33_864.647687	PC(42:5)	8.33	PC(42:5)	M+H	PC	(42:5)	(42:5)	NA	NA	NA	864.648	C50 H91 O8 N1 P1	C	Normal
8.33_810.528887166667	PS(38:4)	8.33	PS(38:4)	M-H	PS	(38:4)	(38:4)	NA	NA	NA	810.529	C44 H77 O10 N1 P1	C	Normal
8.34_790.598363166667	PC(16:0e/18:1)	8.34	PC(34:1e)	M+HCOO	PC	(16:0e/18:1)	(16:0e)	(18:1)	NA	NA	790.597	C43 H85 O9 N1 P1	B	Normal
8.35_848.6529905	PC(42:6e)	8.35	PC(42:6e)	M+H	PC	(42:6e)	(42:6e)	NA	NA	NA	848.653	C50 H91 O7 N1 P1	C	Normal
8.35_841.644165083333	SM(d41:3)	8.35	SM(d41:3)	M+HCOO	SM	(d41:3)	(d41:3)	NA	NA	NA	841.644	C47 H90 O8 N2 P1	C	Normal
8.37_844.608519833333	PC(19:0/18:2)	8.37	PC(37:2)	M+HCOO	PC	(19:0/18:2)	(19:0)	(18:2)	NA	NA	844.607	C46 H87 O10 N1 P1	A	Normal
8.37_882.625258333333	PC(18:0/22:4)	8.37	PC(40:4)	M+HCOO	PC	(18:0/22:4)	(18:0)	(22:4)	NA	NA	882.623	C49 H89 O10 N1 P1	A	Normal
8.37_702.543271	PE(16:0p/18:1)	8.37	PE(34:1p)	M+H	PE	(16:0p/18:1)	(16:0p)	(18:1)	NA	NA	702.543	C39 H77 O7 N1 P1	A	Normal
8.38_772.621799666667	PC(36:2e)	8.38	PC(36:2e)	M+H	PC	(18:0e/18:2)	(18:0e)	(18:2)	NA	NA	772.621	C44 H87 O7 N1 P1	C	Normal
8.38_790.598091833333	PC(18:0p/16:0)	8.38	PC(34:0p)	M+HCOO	PC	(18:0p/16:0)	(18:0p)	(16:0)	NA	NA	790.597	C43 H85 O9 N1 P1	B	Normal
8.39_798.637203833333	PC(38:3e)	8.39	PC(38:3e)	M+H	PC	(18:0e/20:3)	(18:0e)	(20:3)	NA	NA	798.637	C46 H89 O7 N1 P1	C	Normal
8.4_866.629652416667	PC(20:0p/20:4)	8.4	PC(40:4p)	M+HCOO	PC	(20:0p/20:4)	(20:0p)	(20:4)	NA	NA	866.628	C49 H89 O9 N1 P1	B	Normal
8.41_584.524882666667	DG(18:1/14:0)	8.41	DG(32:1)	M+NH4	DG	(18:1/14:0)	(18:1)	(14:0)	NA	NA	584.525	C35 H70 O5 N1	B	Up
8.41_660.556221583333	DG(18:1/20:4)	8.41	DG(38:5)	M+NH4	DG	(18:1/20:4)	(18:1)	(20:4)	NA	NA	660.556	C41 H74 O5 N1	B	Up
8.41_762.601062333333	PC(34:0)	8.41	PC(34:0)	M+H	PC	(18:0/16:0)	(18:0)	(16:0)	NA	NA	762.601	C42 H85 O8 N1 P1	C	Normal
8.42_700.530046	PE(34:1p)	8.42	PE(34:1p)	M-H	PE	(16:0p/18:1)	(16:0p)	(18:1)	NA	NA	700.529	C39 H75 O7 N1 P1	C	Normal
8.42_768.555911833333	PE(18:0/20:3)	8.42	PE(38:3)	M-H	PE	(18:0/20:3)	(18:0)	(20:3)	NA	NA	768.555	C43 H79 O8 N1 P1	A	Up
8.44_788.616649916667	PC(36:1)	8.44	PC(36:1)	M+H	PC	(18:0/18:1)	(18:0)	(18:1)	NA	NA	788.616	C44 H87 O8 N1 P1	C	Up
8.44_759.63736425	SM(d38:1)	8.44	SM(d38:1)	M+H	SM	(d20:0/18:1)	(d20:0)	(18:1)	NA	NA	759.637	C43 H88 O6 N2 P1	C	Normal
8.45_728.558739333333	PE(18:0p/18:2)	8.45	PE(36:2p)	M+H	PE	(18:0p/18:2)	(18:0p)	(18:2)	NA	NA	728.559	C41 H79 O7 N1 P1	A	Normal
8.46_806.59326875	PC(18:0/16:0)	8.46	PC(34:0)	M+HCOO	PC	(18:0/16:0)	(18:0)	(16:0)	NA	NA	806.592	C43 H85 O10 N1 P1	A	Normal
8.46_811.669000333333	SM(d42:3)	8.46	SM(d42:3)	M+H	SM	(d22:0/20:3)	(d22:0)	(20:3)	NA	NA	811.669	C47 H92 O6 N2 P1	C	Normal
8.49_832.609533083333	PC(18:0/18:1)	8.49	PC(36:1)	M+HCOO	PC	(18:0/18:1)	(18:0)	(18:1)	NA	NA	832.607	C45 H87 O10 N1 P1	A	Up
8.5_610.540525583333	DG(16:0/18:2)	8.5	DG(34:2)	M+NH4	DG	(16:0/18:2)	(16:0)	(18:2)	NA	NA	610.541	C37 H72 O5 N1	A	Up
8.5_726.545675583333	PE(36:2p)	8.5	PE(36:2p)	M-H	PE	(18:0p/18:2)	(18:0p)	(18:2)	NA	NA	726.544	C41 H77 O7 N1 P1	C	Normal
8.51_785.65376325	SM(d40:2)	8.51	SM(d40:2)	M+H	SM	(d22:0/18:2)	(d22:0)	(18:2)	NA	NA	785.653	C45 H90 O6 N2 P1	C	Down
8.52_636.556417166667	DG(18:1/18:2)	8.52	DG(36:3)	M+NH4	DG	(18:1/18:2)	(18:1)	(18:2)	NA	NA	636.556	C39 H74 O5 N1	A	Up
8.52_814.63204575	PC(38:2)	8.52	PC(38:2)	M+H	PC	(38:2)	(38:2)	NA	NA	NA	814.632	C46 H89 O8 N1 P1	C	Normal
8.53_794.570871333333	PE(18:0/22:4)	8.53	PE(40:4)	M-H	PE	(18:0/22:4)	(18:0)	(22:4)	NA	NA	794.571	C45 H81 O8 N1 P1	A	Up
8.56_746.569598416667	PE(36:1)	8.56	PE(36:1)	M+H	PE	(18:0/18:1)	(18:0)	(18:1)	NA	NA	746.569	C41 H81 O8 N1 P1	C	Normal
8.58_874.668514083333	PC(44:7e)	8.58	PC(44:7e)	M+H	PC	(44:7e)	(44:7e)	NA	NA	NA	874.668	C52 H93 O7 N1 P1	C	Normal
8.6_761.65326725	SM(d38:0)	8.6	SM(d38:0)	M+H	SM	(d22:0/16:0)	(d22:0)	(16:0)	NA	NA	761.653	C43 H90 O6 N2 P1	C	Down
8.61_744.55667475	PE(18:0/18:1)	8.61	PE(36:1)	M-H	PE	(18:0/18:1)	(18:0)	(18:1)	NA	NA	744.555	C41 H79 O8 N1 P1	A	Normal
8.62_782.650584666667	CerG1(d18:2/22:0)	8.62	CerG1(d40:2)	M+H	CerG1	(d18:2/22:0)	(d18:2)	(22:0)	NA	NA	782.65	C46 H88 O8 N1	A	Normal
8.62_662.571950083333	DG(18:1/20:3)	8.62	DG(38:4)	M+NH4	DG	(18:1/20:3)	(18:1)	(20:3)	NA	NA	662.572	C41 H76 O5 N1	B	Up
8.63_840.648053416667	PC(40:3)	8.63	PC(40:3)	M+H	PC	(40:3)	(40:3)	NA	NA	NA	840.648	C48 H91 O8 N1 P1	C	Normal
8.66_812.544716666667	PS(38:3)	8.66	PS(38:3)	M-H	PS	(38:3)	(38:3)	NA	NA	NA	812.545	C44 H79 O10 N1 P1	C	Normal
8.66_773.653437666667	SM(d39:1)	8.66	SM(d39:1)	M+H	SM	(d39:1)	(d39:1)	NA	NA	NA	773.653	C44 H90 O6 N2 P1	C	Down
8.66_825.684538666667	SM(d43:3)	8.66	SM(d43:3)	M+H	SM	(d43:3)	(d43:3)	NA	NA	NA	825.684	C48 H94 O6 N2 P1	C	Normal
8.69_748.621580416667	PC(34:0e)	8.69	PC(34:0e)	M+H	PC	(18:0e/16:0)	(18:0e)	(16:0)	NA	NA	748.621	C42 H87 O7 N1 P1	C	Normal
8.69_850.66906525	PC(42:4p)	8.69	PC(42:4p)	M+H	PC	(42:4p)	(42:4p)	NA	NA	NA	850.668	C50 H93 O7 N1 P1	C	Normal
8.7_799.669111	SM(d41:2)	8.7	SM(d41:2)	M+H	SM	(d41:2)	(d41:2)	NA	NA	NA	799.669	C46 H92 O6 N2 P1	C	Normal
8.74_876.684640916667	PC(44:6e)	8.74	PC(44:6e)	M+H	PC	(44:6e)	(44:6e)	NA	NA	NA	876.684	C52 H95 O7 N1 P1	C	Normal
8.74_802.5757425	PE(42:6p)	8.74	PE(42:6p)	M-H	PE	(42:6p)	(42:6p)	NA	NA	NA	802.576	C47 H81 O7 N1 P1	C	Normal
8.75_816.612624333333	PC(18:0p/18:1)	8.75	PC(36:1p)	M+HCOO	PC	(18:0p/18:1)	(18:0p)	(18:1)	NA	NA	816.612	C45 H87 O9 N1 P1	B	Normal
8.75_778.5766605	PE(20:0p/20:4)	8.75	PE(40:4p)	M-H	PE	(20:0p/20:4)	(20:0p)	(20:4)	NA	NA	778.576	C45 H81 O7 N1 P1	A	Normal
8.75_849.6703865	phSM(d22:0/18:0)	8.75	phSM(d40:0)	M+HCOO	phSM	(d22:0/18:0)	(d22:0)	(18:0)	NA	NA	849.67	C46 H94 O9 N2 P1	B	Normal
8.78_972.73476325	CerG2(d18:1/24:1)	8.78	CerG2(d42:2)	M+H	CerG2	(d18:1/24:1)	(d18:1)	(24:1)	NA	NA	972.735	C54 H102 O13 N1	A	Normal
8.79_622.613468333333	Cer(d40:1)	8.79	Cer(d40:1)	M+H	Cer	(d40:1)	(d40:1)	NA	NA	NA	622.613	C40 H80 O3 N1	C	Normal
8.8_894.66045	PC(20:0e/22:5)	8.8	PC(42:5e)	M+HCOO	PC	(20:0e/22:5)	(20:0e)	(22:5)	NA	NA	894.659	C51 H93 O9 N1 P1	B	Normal
8.81_586.54066575	DG(16:0/16:0)	8.81	DG(32:0)	M+NH4	DG	(16:0/16:0)	(16:0)	(16:0)	NA	NA	586.541	C35 H72 O5 N1	A	Normal
8.81_730.574675916667	PE(18:0p/18:1)	8.81	PE(36:1p)	M+H	PE	(18:0p/18:1)	(18:0p)	(18:1)	NA	NA	730.575	C41 H81 O7 N1 P1	A	Normal
8.82_835.666705916667	SM(d44:5)	8.82	SM(d44:5)	M+H	SM	(d44:5)	(d44:5)	NA	NA	NA	835.669	C49 H92 O6 N2 P1	C	Normal
8.83_813.685501666667	SM(d18:1/24:1)	8.83	SM(d42:2)	M+H	SM	(d18:1/24:1)	(d18:1)	(24:1)	NA	NA	813.684	C47 H94 O6 N2 P1	B	Normal
8.84_612.556376083333	DG(16:0/18:1)	8.84	DG(34:1)	M+NH4	DG	(16:0/18:1)	(16:0)	(18:1)	NA	NA	612.556	C37 H74 O5 N1	A	Up
8.86_638.571987083333	DG(18:1/18:1)	8.86	DG(36:2)	M+NH4	DG	(18:1/18:1)	(18:1)	(18:1)	NA	NA	638.572	C39 H76 O5 N1	A	Up
8.86_728.56158625	PE(36:1p)	8.86	PE(36:1p)	M-H	PE	(18:0p/18:1)	(18:0p)	(18:1)	NA	NA	728.56	C41 H79 O7 N1 P1	C	Normal
8.87_787.669165583333	SM(d40:1)	8.87	SM(d40:1)	M+H	SM	(d22:0/18:1)	(d22:0)	(18:1)	NA	NA	787.669	C45 H92 O6 N2 P1	C	Normal
8.87_809.651669166667	SM(d18:1/24:3)	8.87	SM(d42:4)	M+H	SM	(d18:1/24:3)	(d18:1)	(24:3)	NA	NA	809.653	C47 H90 O6 N2 P1	B	Normal
8.87_839.700115916667	SM(d44:3)	8.87	SM(d44:3)	M+H	SM	(d44:3)	(d44:3)	NA	NA	NA	839.7	C49 H96 O6 N2 P1	C	Normal
8.88_857.6777385	SM(d42:2)	8.88	SM(d42:2)	M+HCOO	SM	(d18:1/24:1)	(d18:1)	(24:1)	NA	NA	857.675	C48 H94 O8 N2 P1	C	Normal
8.89_852.685106666667	PC(42:3p)	8.89	PC(42:3p)	M+H	PC	(42:3p)	(42:3p)	NA	NA	NA	852.684	C50 H95 O7 N1 P1	C	Normal
8.92_664.5875445	DG(18:1/20:2)	8.92	DG(38:3)	M+NH4	DG	(18:1/20:2)	(18:1)	(20:2)	NA	NA	664.587	C41 H78 O5 N1	B	Up
8.93_771.637495583333	SM(d18:1/21:1)	8.93	SM(d39:2)	M+H	SM	(d18:1/21:1)	(d18:1)	(21:1)	NA	NA	771.637	C44 H88 O6 N2 P1	B	Normal
8.95_810.683421666667	CerG1(d18:1/24:1)	8.95	CerG1(d42:2)	M+H	CerG1	(d18:1/24:1)	(d18:1)	(24:1)	NA	NA	810.682	C48 H92 O8 N1	A	Normal
8.95_754.5758275	PE(38:2p)	8.95	PE(38:2p)	M-H	PE	(38:2p)	(38:2p)	NA	NA	NA	754.576	C43 H81 O7 N1 P1	C	Normal
8.96_594.582276916667	Cer(d18:1/20:0)	8.96	Cer(d38:1)	M+H	Cer	(d18:1/20:0)	(d18:1)	(20:0)	NA	NA	594.582	C38 H76 O3 N1	B	Up
8.98_646.613628	Cer(d18:2/24:1)	8.98	Cer(d42:3)	M+H	Cer	(d18:2/24:1)	(d18:2)	(24:1)	NA	NA	646.613	C42 H80 O3 N1	B	Up
8.98_784.667234583333	CerG1(d18:1/22:0)	8.98	CerG1(d40:1)	M+H	CerG1	(d18:1/22:0)	(d18:1)	(22:0)	NA	NA	784.666	C46 H90 O8 N1	A	Normal
9_620.59808875	Cer(d18:2/22:0)	9	Cer(d40:2)	M+H	Cer	(d18:2/22:0)	(d18:2)	(22:0)	NA	NA	620.598	C40 H78 O3 N1	B	Up
9.03_842.663014833333	PC(40:2)	9.03	PC(40:2)	M+H	PC	(40:2)	(40:2)	NA	NA	NA	842.663	C48 H93 O8 N1 P1	C	Normal
9.03_827.700588333333	SM(d43:2)	9.03	SM(d43:2)	M+H	SM	(d43:2)	(d43:2)	NA	NA	NA	827.7	C48 H96 O6 N2 P1	C	Normal
9.07_801.685486583333	SM(d41:1)	9.07	SM(d41:1)	M+H	SM	(d41:1)	(d41:1)	NA	NA	NA	801.684	C46 H94 O6 N2 P1	C	Normal
9.07_823.667106833333	SM(d43:4)	9.07	SM(d43:4)	M+H	SM	(d43:4)	(d43:4)	NA	NA	NA	823.669	C48 H92 O6 N2 P1	C	Down
9.1_833.675702416667	SM(d40:0)	9.1	SM(d40:0)	M+HCOO	SM	(d40:0)	(d40:0)	NA	NA	NA	833.675	C46 H94 O8 N2 P1	C	Normal
9.16_854.700012583333	PC(42:2p)	9.16	PC(42:2p)	M+H	PC	(42:2p)	(42:2p)	NA	NA	NA	854.7	C50 H97 O7 N1 P1	C	Normal
9.17_798.682739583333	CerG1(d17:0/24:1)	9.17	CerG1(d41:1)	M+H	CerG1	(d17:0/24:1)	(d17:0)	(24:1)	NA	NA	798.682	C47 H92 O8 N1	A	Normal
9.2_634.61335325	Cer(d17:1/24:1)	9.2	Cer(d41:2)	M+H	Cer	(d17:1/24:1)	(d17:1)	(24:1)	NA	NA	634.613	C41 H80 O3 N1	B	Up
9.23_614.572325	DG(18:0/16:0)	9.23	DG(34:0)	M+NH4	DG	(18:0/16:0)	(18:0)	(16:0)	NA	NA	614.572	C37 H76 O5 N1	B	Normal
9.24_841.71631125	SM(d44:2)	9.24	SM(d44:2)	M+H	SM	(d44:2)	(d44:2)	NA	NA	NA	841.716	C49 H98 O6 N2 P1	C	Normal
9.25_640.58771975	DG(18:0/18:1)	9.25	DG(36:1)	M+NH4	DG	(18:0/18:1)	(18:0)	(18:1)	NA	NA	640.587	C39 H78 O5 N1	B	Up
9.25_880.71657975	PC(44:3p)	9.25	PC(44:3p)	M+H	PC	(44:3p)	(44:3p)	NA	NA	NA	880.715	C52 H99 O7 N1 P1	C	Normal
9.26_837.682720666667	SM(d44:4)	9.26	SM(d44:4)	M+H	SM	(d44:4)	(d44:4)	NA	NA	NA	837.684	C49 H94 O6 N2 P1	C	Down
9.27_815.70097225	SM(d42:1)	9.27	SM(d42:1)	M+H	SM	(d42:1)	(d42:1)	NA	NA	NA	815.7	C47 H96 O6 N2 P1	C	Down
9.28_756.59142575	PE(20:0p/18:1)	9.28	PE(38:1p)	M-H	PE	(20:0p/18:1)	(20:0p)	(18:1)	NA	NA	756.591	C43 H83 O7 N1 P1	B	Normal
9.32_870.694762166667	PC(42:2)	9.32	PC(42:2)	M+H	PC	(42:2)	(42:2)	NA	NA	NA	870.695	C50 H97 O8 N1 P1	C	Normal
9.33_773.653416636364	SM(d18:1/21:0)	9.33	SM(d39:1)	M+H	SM	(d18:1/21:0)	(d18:1)	(21:0)	NA	NA	773.653	C44 H90 O6 N2 P1	B	Normal
9.35_648.629266	Cer(d18:1/24:1)	9.35	Cer(d42:2)	M+H	Cer	(d18:1/24:1)	(d18:1)	(24:1)	NA	NA	648.629	C42 H82 O3 N1	B	Normal
9.36_624.629602083333	Cer(d18:0/22:0)	9.36	Cer(d40:0)	M+H	Cer	(d18:0/22:0)	(d18:0)	(22:0)	NA	NA	624.629	C40 H82 O3 N1	A	Normal
9.36_812.6988765	CerG1(d18:1/24:0)	9.36	CerG1(d42:1)	M+H	CerG1	(d18:1/24:0)	(d18:1)	(24:0)	NA	NA	812.697	C48 H94 O8 N1	A	Normal
9.36_960.743098666667	dMePE(50:5)	9.36	dMePE(50:5)	M-H	dMePE	(50:5)	(50:5)	NA	NA	NA	960.743	C57 H103 O8 N1 P1	C	Normal
9.37_622.613854166667	Cer(d18:1/22:0)	9.37	Cer(d40:1)	M+H	Cer	(d18:1/22:0)	(d18:1)	(22:0)	NA	NA	622.613	C40 H80 O3 N1	B	Normal
9.45_829.716984916667	SM(d43:1)	9.45	SM(d43:1)	M+H	SM	(d43:1)	(d43:1)	NA	NA	NA	829.716	C48 H98 O6 N2 P1	C	Down
9.5_856.716179916667	PC(42:2e)	9.5	PC(42:2e)	M+H	PC	(42:2e)	(42:2e)	NA	NA	NA	856.715	C50 H99 O7 N1 P1	C	Normal
9.53_1012.774176	dMePE(54:7)	9.53	dMePE(54:7)	M-H	dMePE	(54:7)	(54:7)	NA	NA	NA	1012.77	C61 H107 O8 N1 P1	C	Down
9.54_645.56064125	ZyE(18:3)	9.54	ZyE(18:3)	M+H	ZyE	(18:3)	(18:3)	NA	NA	NA	645.561	C45 H73 O2	B	Up
9.56_830.662387	PC(39:1)	9.56	PC(39:1)	M+H	PC	(39:1)	(39:1)	NA	NA	NA	830.663	C47 H93 O8 N1 P1	C	Normal
9.62_642.603874	DG(18:0/18:0)	9.62	DG(36:0)	M+NH4	DG	(18:0/18:0)	(18:0)	(18:0)	NA	NA	642.603	C39 H80 O5 N1	B	Normal
9.66_843.731682833333	SM(d44:1)	9.66	SM(d44:1)	M+H	SM	(d44:1)	(d44:1)	NA	NA	NA	843.731	C49 H100 O6 N2 P1	C	Normal
9.67_671.576491333333	ChE(20:5)	9.67	ChE(20:5)	M+H	ChE	(20:5)	(20:5)	NA	NA	NA	671.576	C47 H75 O2	B	Up
9.68_988.77571125	dMePE(52:5)	9.68	dMePE(52:5)	M-H	dMePE	(52:5)	(52:5)	NA	NA	NA	988.774	C59 H107 O8 N1 P1	C	Normal
9.72_664.602825583333	ChE(18:3)	9.72	ChE(18:3)	M+NH4	ChE	(18:3)	(18:3)	NA	NA	NA	664.603	C45 H78 O2 N1	B	Up
9.75_650.645285916667	Cer(d18:1/24:0)	9.75	Cer(d42:1)	M+H	Cer	(d18:1/24:0)	(d18:1)	(24:0)	NA	NA	650.645	C42 H84 O3 N1	B	Normal
9.75_844.677057083333	PC(40:1)	9.75	PC(40:1)	M+H	PC	(40:1)	(40:1)	NA	NA	NA	844.679	C48 H95 O8 N1 P1	C	Normal
9.76_964.774287916667	dMePE(50:3)	9.76	dMePE(50:3)	M-H	dMePE	(50:3)	(50:3)	NA	NA	NA	964.774	C57 H107 O8 N1 P1	C	Normal
9.84_673.591987	ZyE(20:3)	9.84	ZyE(20:3)	M+H	ZyE	(20:3)	(20:3)	NA	NA	NA	673.592	C47 H77 O2	B	Up
9.89_652.660661083333	Cer(d18:0/24:0)	9.89	Cer(d42:0)	M+H	Cer	(d18:0/24:0)	(d18:0)	(24:0)	NA	NA	652.66	C42 H86 O3 N1	A	Normal
9.98_670.634907916667	DG(18:0/20:0)	9.98	DG(38:0)	M+NH4	DG	(18:0/20:0)	(18:0)	(20:0)	NA	NA	670.634	C41 H84 O5 N1	B	Normal
9.99_1016.80574891667	dMePE(34:1/20:4)	9.99	dMePE(54:5)	M-H	dMePE	(34:1/20:4)	(34:1)	(20:4)	NA	NA	1016.81	C61 H111 O8 N1 P1	B	Normal
10_882.733818916667	PC(44:2p)	10	PC(44:2p)	M+H	PC	(44:2p)	(44:2p)	NA	NA	NA	882.731	C52 H101 O7 N1 P1	C	Normal
10.02_840.707799	TG(18:4/14:0/18:2)	10.02	TG(50:6)	M+NH4	TG	(18:4/14:0/18:2)	(18:4)	(14:0)	(18:2)	NA	840.708	C53 H94 O6 N1	A	Up
10.02_926.723873833333	TG(18:4/18:2/21:6)	10.02	TG(57:12)	M+NH4	TG	(18:4/18:2/21:6)	(18:4)	(18:2)	(21:6)	NA	926.723	C60 H96 O6 N1	B	Up
10.03_942.75490075	TG(18:3/18:2/22:6)	10.03	TG(58:11)	M+NH4	TG	(18:3/18:2/22:6)	(18:3)	(18:2)	(22:6)	NA	942.755	C61 H100 O6 N1	A	Normal
10.05_712.6458625	TG(12:0/14:0/14:0)	10.05	TG(40:0)	M+NH4	TG	(12:0/14:0/14:0)	(12:0)	(14:0)	(14:0)	NA	712.645	C43 H86 O6 N1	A	Normal
10.05_892.739720083333	TG(18:3/18:2/18:3)	10.05	TG(54:8)	M+NH4	TG	(18:3/18:2/18:3)	(18:3)	(18:2)	(18:3)	NA	892.739	C57 H98 O6 N1	A	Up
10.06_738.660888333333	TG(16:0/10:0/16:1)	10.06	TG(42:1)	M+NH4	TG	(16:0/10:0/16:1)	(16:0)	(10:0)	(16:1)	NA	738.661	C45 H88 O6 N1	A	Normal
10.06_866.723373333333	TG(18:4/16:1/18:2)	10.06	TG(52:7)	M+NH4	TG	(18:4/16:1/18:2)	(18:4)	(16:1)	(18:2)	NA	866.723	C55 H96 O6 N1	A	Up
10.08_764.6769735	TG(16:0/10:0/18:2)	10.08	TG(44:2)	M+NH4	TG	(16:0/10:0/18:2)	(16:0)	(10:0)	(18:2)	NA	764.676	C47 H90 O6 N1	A	Normal
10.12_790.692479333333	TG(16:0/12:0/18:3)	10.12	TG(46:3)	M+NH4	TG	(16:0/12:0/18:3)	(16:0)	(12:0)	(18:3)	NA	790.692	C49 H92 O6 N1	A	Up
10.15_816.7081305	TG(12:0/18:2/18:2)	10.15	TG(48:4)	M+NH4	TG	(12:0/18:2/18:2)	(12:0)	(18:2)	(18:2)	NA	816.708	C51 H94 O6 N1	A	Up
10.16_968.7706925	TG(18:2/20:4/22:6)	10.16	TG(60:12)	M+NH4	TG	(18:2/20:4/22:6)	(18:2)	(20:4)	(22:6)	NA	968.77	C63 H102 O6 N1	A	Normal
10.19_918.755552333333	TG(16:1/18:2/22:6)	10.19	TG(56:9)	M+NH4	TG	(16:1/18:2/22:6)	(16:1)	(18:2)	(22:6)	NA	918.755	C59 H100 O6 N1	A	Normal
10.22_842.72392875	TG(14:0/18:2/18:3)	10.22	TG(50:5)	M+NH4	TG	(14:0/18:2/18:3)	(14:0)	(18:2)	(18:3)	NA	842.723	C53 H96 O6 N1	A	Up
10.27_928.741317583333	TG(18:3/18:2/21:6)	10.27	TG(57:11)	M+NH4	TG	(18:3/18:2/21:6)	(18:3)	(18:2)	(21:6)	NA	928.739	C60 H98 O6 N1	A	Up
10.27_944.7711225	TG(18:2/18:2/22:6)	10.27	TG(58:10)	M+NH4	TG	(18:2/18:2/22:6)	(18:2)	(18:2)	(22:6)	NA	944.77	C61 H102 O6 N1	A	Normal
10.28_894.755164333333	TG(18:3/18:2/18:2)	10.28	TG(54:7)	M+NH4	TG	(18:3/18:2/18:2)	(18:3)	(18:2)	(18:2)	NA	894.755	C57 H100 O6 N1	A	Up
10.28_902.7246125	TG(19:4/18:3/18:3)	10.28	TG(55:10)	M+NH4	TG	(19:4/18:3/18:3)	(19:4)	(18:3)	(18:3)	NA	902.723	C58 H96 O6 N1	A	Up
10.28_994.786054	TG(18:1/22:6/22:6)	10.28	TG(62:13)	M+NH4	TG	(18:1/22:6/22:6)	(18:1)	(22:6)	(22:6)	NA	994.786	C65 H104 O6 N1	A	Normal
10.29_868.739835166667	TG(16:1/18:2/18:3)	10.29	TG(52:6)	M+NH4	TG	(16:1/18:2/18:3)	(16:1)	(18:2)	(18:3)	NA	868.739	C55 H98 O6 N1	A	Up
10.31_952.739224583333	TG(20:5/18:2/21:6)	10.31	TG(59:13)	M+NH4	TG	(20:5/18:2/21:6)	(20:5)	(18:2)	(21:6)	NA	952.739	C62 H98 O6 N1	B	Normal
10.36_830.72323875	TG(15:0/16:1/18:3)	10.36	TG(49:4)	M+NH4	TG	(15:0/16:1/18:3)	(15:0)	(16:1)	(18:3)	NA	830.723	C52 H96 O6 N1	A	Up
10.37_766.692229333333	TG(16:0/10:0/18:1)	10.37	TG(44:1)	M+NH4	TG	(16:0/10:0/18:1)	(16:0)	(10:0)	(18:1)	NA	766.692	C47 H92 O6 N1	A	Normal
10.38_740.676840666667	TG(16:0/12:0/14:0)	10.38	TG(42:0)	M+NH4	TG	(16:0/12:0/14:0)	(16:0)	(12:0)	(14:0)	NA	740.676	C45 H90 O6 N1	A	Normal
10.39_856.739139416667	TG(15:0/18:2/18:3)	10.39	TG(51:5)	M+NH4	TG	(15:0/18:2/18:3)	(15:0)	(18:2)	(18:3)	NA	856.739	C54 H98 O6 N1	A	Normal
10.4_792.708078583333	TG(16:1/14:0/16:1)	10.4	TG(46:2)	M+NH4	TG	(16:1/14:0/16:1)	(16:1)	(14:0)	(16:1)	NA	792.708	C49 H94 O6 N1	A	Normal
10.41_818.723447416667	TG(16:1/16:1/16:1)	10.41	TG(48:3)	M+NH4	TG	(16:1/16:1/16:1)	(16:1)	(16:1)	(16:1)	NA	818.723	C51 H96 O6 N1	A	Up
10.41_920.770746666667	TG(18:2/18:2/20:4)	10.41	TG(56:8)	M+NH4	TG	(18:2/18:2/20:4)	(18:2)	(18:2)	(20:4)	NA	920.77	C59 H102 O6 N1	A	Up
10.41_970.786442333333	TG(18:1/20:4/22:6)	10.41	TG(60:11)	M+NH4	TG	(18:1/20:4/22:6)	(18:1)	(20:4)	(22:6)	NA	970.786	C63 H104 O6 N1	A	Normal
10.42_882.75459325	TG(18:3/17:1/18:2)	10.42	TG(53:6)	M+NH4	TG	(18:3/17:1/18:2)	(18:3)	(17:1)	(18:2)	NA	882.755	C56 H100 O6 N1	A	Normal
10.45_844.739161	TG(16:0/16:1/18:3)	10.45	TG(50:4)	M+NH4	TG	(16:0/16:1/18:3)	(16:0)	(16:1)	(18:3)	NA	844.739	C53 H98 O6 N1	A	Up
10.47_954.756617833333	TG(18:2/20:4/21:6)	10.47	TG(59:12)	M+NH4	TG	(18:2/20:4/21:6)	(18:2)	(20:4)	(21:6)	NA	954.755	C62 H100 O6 N1	A	Normal
10.5_780.707593166667	TG(15:0/14:0/16:1)	10.5	TG(45:1)	M+NH4	TG	(15:0/14:0/16:1)	(15:0)	(14:0)	(16:1)	NA	780.708	C48 H94 O6 N1	A	Normal
10.5_782.723243833333	TG(15:0/14:0/16:0)	10.5	TG(45:0)	M+NH4	TG	(15:0/14:0/16:0)	(15:0)	(14:0)	(16:0)	NA	782.723	C48 H96 O6 N1	A	Normal
10.5_904.741719166667	TG(16:0/18:3/21:6)	10.5	TG(55:9)	M+NH4	TG	(16:0/18:3/21:6)	(16:0)	(18:3)	(21:6)	NA	904.739	C58 H98 O6 N1	A	Normal
10.5_930.757872916667	TG(18:2/18:2/21:6)	10.5	TG(57:10)	M+NH4	TG	(18:2/18:2/21:6)	(18:2)	(18:2)	(21:6)	NA	930.755	C60 H100 O6 N1	A	Normal
10.51_946.786180083333	TG(22:5/18:2/18:2)	10.51	TG(58:9)	M+NH4	TG	(22:5/18:2/18:2)	(22:5)	(18:2)	(18:2)	NA	946.786	C61 H104 O6 N1	A	Normal
10.53_870.754650916667	TG(16:0/18:2/18:3)	10.53	TG(52:5)	M+NH4	TG	(16:0/18:2/18:3)	(16:0)	(18:2)	(18:3)	NA	870.755	C55 H100 O6 N1	A	Up
10.54_896.77061625	TG(18:1/18:2/18:3)	10.54	TG(54:6)	M+NH4	TG	(18:1/18:2/18:3)	(18:1)	(18:2)	(18:3)	NA	896.77	C57 H102 O6 N1	A	Up
10.55_912.801487666667	TG(18:1/18:2/19:2)	10.55	TG(55:5)	M+NH4	TG	(18:1/18:2/19:2)	(18:1)	(18:2)	(19:2)	NA	912.801	C58 H106 O6 N1	A	Normal
10.56_806.723277833333	TG(15:0/16:1/16:1)	10.56	TG(47:2)	M+NH4	TG	(15:0/16:1/16:1)	(15:0)	(16:1)	(16:1)	NA	806.723	C50 H96 O6 N1	A	Normal
10.58_832.73899875	TG(15:1/16:0/18:2)	10.58	TG(49:3)	M+NH4	TG	(15:1/16:0/18:2)	(15:1)	(16:0)	(18:2)	NA	832.739	C52 H98 O6 N1	A	Normal
10.61_858.754877916667	TG(15:1/18:1/18:2)	10.61	TG(51:4)	M+NH4	TG	(15:1/18:1/18:2)	(15:1)	(18:1)	(18:2)	NA	858.755	C54 H100 O6 N1	A	Normal
10.62_884.770633166667	TG(18:2/17:1/18:2)	10.62	TG(53:5)	M+NH4	TG	(18:2/17:1/18:2)	(18:2)	(17:1)	(18:2)	NA	884.77	C56 H102 O6 N1	A	Normal
10.62_972.801553416667	TG(16:0/22:4/22:6)	10.62	TG(60:10)	M+NH4	TG	(16:0/22:4/22:6)	(16:0)	(22:4)	(22:6)	NA	972.801	C63 H106 O6 N1	A	Normal
10.65_922.785634833333	TG(16:0/18:1/22:6)	10.65	TG(56:7)	M+NH4	TG	(16:0/18:1/22:6)	(16:0)	(18:1)	(22:6)	NA	922.786	C59 H104 O6 N1	A	Normal
10.65_948.8014785	TG(18:1/18:1/22:6)	10.65	TG(58:8)	M+NH4	TG	(18:1/18:1/22:6)	(18:1)	(18:1)	(22:6)	NA	948.801	C61 H106 O6 N1	A	Normal
10.65_956.771257166667	TG(18:1/20:4/21:6)	10.65	TG(59:11)	M+NH4	TG	(18:1/20:4/21:6)	(18:1)	(20:4)	(21:6)	NA	956.77	C62 H102 O6 N1	A	Normal
10.68_794.723209	TG(16:0/12:0/18:1)	10.68	TG(46:1)	M+NH4	TG	(16:0/12:0/18:1)	(16:0)	(12:0)	(18:1)	NA	794.723	C49 H96 O6 N1	A	Normal
10.69_768.70750775	TG(16:0/14:0/14:0)	10.69	TG(44:0)	M+NH4	TG	(16:0/14:0/14:0)	(16:0)	(14:0)	(14:0)	NA	768.708	C47 H94 O6 N1	A	Normal
10.69_854.723770166667	TG(16:0/14:0/21:6)	10.69	TG(51:6)	M+NH4	TG	(16:0/14:0/21:6)	(16:0)	(14:0)	(21:6)	NA	854.723	C54 H96 O6 N1	A	Normal
10.69_880.73996725	TG(16:0/18:3/19:4)	10.69	TG(53:7)	M+NH4	TG	(16:0/18:3/19:4)	(16:0)	(18:3)	(19:4)	NA	880.739	C56 H98 O6 N1	B	Up
10.7_820.739109583333	TG(16:0/16:1/16:1)	10.7	TG(48:2)	M+NH4	TG	(16:0/16:1/16:1)	(16:0)	(16:1)	(16:1)	NA	820.739	C51 H98 O6 N1	A	Normal
10.71_846.754426666667	TG(16:0/16:0/18:3)	10.71	TG(50:3)	M+NH4	TG	(16:0/16:0/18:3)	(16:0)	(16:0)	(18:3)	NA	846.755	C53 H100 O6 N1	A	Up
10.72_932.77324525	TG(18:1/18:2/21:6)	10.72	TG(57:9)	M+NH4	TG	(18:1/18:2/21:6)	(18:1)	(18:2)	(21:6)	NA	932.77	C60 H102 O6 N1	A	Normal
10.74_906.757038916667	TG(19:4/18:2/18:2)	10.74	TG(55:8)	M+NH4	TG	(19:4/18:2/18:2)	(19:4)	(18:2)	(18:2)	NA	906.755	C58 H100 O6 N1	A	Normal
10.76_872.77034175	TG(16:0/18:1/18:3)	10.76	TG(52:4)	M+NH4	TG	(16:0/18:1/18:3)	(16:0)	(18:1)	(18:3)	NA	872.77	C55 H102 O6 N1	A	Normal
10.8_898.785498916667	TG(18:1/18:2/18:2)	10.8	TG(54:5)	M+NH4	TG	(18:1/18:2/18:2)	(18:1)	(18:2)	(18:2)	NA	898.786	C57 H104 O6 N1	A	Normal
10.81_808.738874	TG(15:0/16:0/16:1)	10.81	TG(47:1)	M+NH4	TG	(15:0/16:0/16:1)	(15:0)	(16:0)	(16:1)	NA	808.739	C50 H98 O6 N1	A	Normal
10.86_714.618200666667	ChE(22:6)	10.86	ChE(22:6)	M+NH4	ChE	(22:6)	(22:6)	NA	NA	NA	714.618	C49 H80 O2 N1	B	Down
10.87_834.754584833333	TG(15:0/16:0/18:2)	10.87	TG(49:2)	M+NH4	TG	(15:0/16:0/18:2)	(15:0)	(16:0)	(18:2)	NA	834.755	C52 H100 O6 N1	A	Normal
10.87_860.770391583333	TG(16:0/17:1/18:2)	10.87	TG(51:3)	M+NH4	TG	(16:0/17:1/18:2)	(16:0)	(17:1)	(18:2)	NA	860.77	C54 H102 O6 N1	A	Normal
10.89_886.785831833333	TG(18:1/17:1/18:2)	10.89	TG(53:4)	M+NH4	TG	(18:1/17:1/18:2)	(18:1)	(17:1)	(18:2)	NA	886.786	C56 H104 O6 N1	A	Normal
10.9_950.817323	TG(18:1/18:1/22:5)	10.9	TG(58:7)	M+NH4	TG	(18:1/18:1/22:5)	(18:1)	(18:1)	(22:5)	NA	950.817	C61 H108 O6 N1	A	Normal
10.92_924.80129025	TG(18:1/18:2/20:3)	10.92	TG(56:6)	M+NH4	TG	(18:1/18:2/20:3)	(18:1)	(18:2)	(20:3)	NA	924.801	C59 H106 O6 N1	A	Normal
10.96_796.738786666667	TG(16:0/14:0/16:0)	10.96	TG(46:0)	M+NH4	TG	(16:0/14:0/16:0)	(16:0)	(14:0)	(16:0)	NA	796.739	C49 H98 O6 N1	A	Normal
10.97_882.755675416667	TG(16:0/16:0/21:6)	10.97	TG(53:6)	M+NH4	TG	(16:0/16:0/21:6)	(16:0)	(16:0)	(21:6)	NA	882.755	C56 H100 O6 N1	A	Normal
10.97_908.773119666667	TG(16:0/18:1/21:6)	10.97	TG(55:7)	M+NH4	TG	(16:0/18:1/21:6)	(16:0)	(18:1)	(21:6)	NA	908.77	C58 H102 O6 N1	A	Normal
10.97_934.788891416667	TG(18:1/18:1/21:6)	10.97	TG(57:8)	M+NH4	TG	(18:1/18:1/21:6)	(18:1)	(18:1)	(21:6)	NA	934.786	C60 H104 O6 N1	A	Up
10.98_822.754318583333	TG(16:0/16:0/16:1)	10.98	TG(48:1)	M+NH4	TG	(16:0/16:0/16:1)	(16:0)	(16:0)	(16:1)	NA	822.755	C51 H100 O6 N1	A	Normal
10.98_848.770089916667	TG(16:0/16:0/18:2)	10.98	TG(50:2)	M+NH4	TG	(16:0/16:0/18:2)	(16:0)	(16:0)	(18:2)	NA	848.77	C53 H102 O6 N1	A	Normal
11.02_874.7861235	TG(16:0/18:1/18:2)	11.02	TG(52:3)	M+NH4	TG	(16:0/18:1/18:2)	(16:0)	(18:1)	(18:2)	NA	874.786	C55 H104 O6 N1	A	Normal
11.04_900.801076166667	TG(18:1/18:1/18:2)	11.04	TG(54:4)	M+NH4	TG	(18:1/18:1/18:2)	(18:1)	(18:1)	(18:2)	NA	900.801	C57 H106 O6 N1	A	Normal
11.05_690.618208833333	ChE(20:4)	11.05	ChE(20:4)	M+NH4	ChE	(20:4)	(20:4)	NA	NA	NA	690.618	C47 H80 O2 N1	B	Down
11.14_836.770368416667	TG(15:0/16:0/18:1)	11.14	TG(49:1)	M+NH4	TG	(15:0/16:0/18:1)	(15:0)	(16:0)	(18:1)	NA	836.77	C52 H102 O6 N1	A	Normal
11.14_888.801274916667	TG(17:0/18:1/18:2)	11.14	TG(53:3)	M+NH4	TG	(17:0/18:1/18:2)	(17:0)	(18:1)	(18:2)	NA	888.801	C56 H106 O6 N1	A	Normal
11.15_810.75460775	TG(15:0/16:0/16:0)	11.15	TG(47:0)	M+NH4	TG	(15:0/16:0/16:0)	(15:0)	(16:0)	(16:0)	NA	810.755	C50 H100 O6 N1	A	Normal
11.15_862.786062416667	TG(16:0/17:1/18:1)	11.15	TG(51:2)	M+NH4	TG	(16:0/17:1/18:1)	(16:0)	(17:1)	(18:1)	NA	862.786	C54 H104 O6 N1	A	Up
11.16_926.816952916667	TG(16:0/18:1/22:4)	11.16	TG(56:5)	M+NH4	TG	(16:0/18:1/22:4)	(16:0)	(18:1)	(22:4)	NA	926.817	C59 H108 O6 N1	A	Normal
11.17_952.833027666667	TG(24:5/16:0/18:1)	11.17	TG(58:6)	M+NH4	TG	(24:5/16:0/18:1)	(24:5)	(16:0)	(18:1)	NA	952.833	C61 H110 O6 N1	A	Normal
11.21_666.618417	ChE(18:2)	11.21	ChE(18:2)	M+NH4	ChE	(18:2)	(18:2)	NA	NA	NA	666.618	C45 H80 O2 N1	B	Down
11.24_692.634073666667	ChE(20:3)	11.24	ChE(20:3)	M+NH4	ChE	(20:3)	(20:3)	NA	NA	NA	692.634	C47 H82 O2 N1	B	Normal
11.27_876.801697916667	TG(16:0/18:1/18:1)	11.27	TG(52:2)	M+NH4	TG	(16:0/18:1/18:1)	(16:0)	(18:1)	(18:1)	NA	876.801	C55 H106 O6 N1	A	Normal
11.28_850.785818	TG(16:0/16:0/18:1)	11.28	TG(50:1)	M+NH4	TG	(16:0/16:0/18:1)	(16:0)	(16:0)	(18:1)	NA	850.786	C53 H104 O6 N1	A	Normal
11.29_824.769873583333	TG(16:0/16:0/16:0)	11.29	TG(48:0)	M+NH4	TG	(16:0/16:0/16:0)	(16:0)	(16:0)	(16:0)	NA	824.77	C51 H102 O6 N1	A	Down
11.3_902.816586166667	TG(18:1/18:1/18:1)	11.3	TG(54:3)	M+NH4	TG	(18:1/18:1/18:1)	(18:1)	(18:1)	(18:1)	NA	902.817	C57 H108 O6 N1	A	Normal
11.35_928.832913666667	TG(18:0/18:1/20:3)	11.35	TG(56:4)	M+NH4	TG	(18:0/18:1/20:3)	(18:0)	(18:1)	(20:3)	NA	928.833	C59 H110 O6 N1	A	Normal
11.35_944.86412375	TG(18:1/18:1/21:1)	11.35	TG(57:3)	M+NH4	TG	(18:1/18:1/21:1)	(18:1)	(18:1)	(21:1)	NA	944.864	C60 H114 O6 N1	A	Normal
11.36_838.785814666667	TG(16:0/16:0/17:0)	11.36	TG(49:0)	M+NH4	TG	(16:0/16:0/17:0)	(16:0)	(16:0)	(17:0)	NA	838.786	C52 H104 O6 N1	A	Normal
11.36_918.848782583333	TG(19:0/18:1/18:1)	11.36	TG(55:2)	M+NH4	TG	(19:0/18:1/18:1)	(19:0)	(18:1)	(18:1)	NA	918.848	C58 H112 O6 N1	A	Normal
11.38_890.817197916667	TG(17:0/18:1/18:1)	11.38	TG(53:2)	M+NH4	TG	(17:0/18:1/18:1)	(17:0)	(18:1)	(18:1)	NA	890.817	C56 H108 O6 N1	A	Up
11.39_916.83290475	TG(19:1/18:1/18:1)	11.39	TG(55:3)	M+NH4	TG	(19:1/18:1/18:1)	(19:1)	(18:1)	(18:1)	NA	916.833	C58 H110 O6 N1	A	Normal
11.39_954.848394916667	TG(24:4/16:0/18:1)	11.39	TG(58:5)	M+NH4	TG	(24:4/16:0/18:1)	(24:4)	(16:0)	(18:1)	NA	954.848	C61 H112 O6 N1	A	Normal
11.41_864.80217725	TG(16:0/17:0/18:1)	11.41	TG(51:1)	M+NH4	TG	(16:0/17:0/18:1)	(16:0)	(17:0)	(18:1)	NA	864.801	C54 H106 O6 N1	A	Normal
11.45_892.834181166667	TG(18:0/17:0/18:1)	11.45	TG(53:1)	M+NH4	TG	(18:0/17:0/18:1)	(18:0)	(17:0)	(18:1)	NA	892.833	C56 H110 O6 N1	A	Normal
11.52_668.63423025	ChE(18:1)	11.52	ChE(18:1)	M+NH4	ChE	(18:1)	(18:1)	NA	NA	NA	668.634	C45 H82 O2 N1	B	Normal
11.52_930.84840475	TG(20:1/18:1/18:1)	11.52	TG(56:3)	M+NH4	TG	(20:1/18:1/18:1)	(20:1)	(18:1)	(18:1)	NA	930.848	C59 H112 O6 N1	A	Normal
11.54_904.832899166667	TG(18:0/18:1/18:1)	11.54	TG(54:2)	M+NH4	TG	(18:0/18:1/18:1)	(18:0)	(18:1)	(18:1)	NA	904.833	C57 H110 O6 N1	A	Up
11.55_642.61837575	ChE(16:0)	11.55	ChE(16:0)	M+NH4	ChE	(16:0)	(16:0)	NA	NA	NA	642.618	C43 H80 O2 N1	B	Down
11.55_878.817457416667	TG(18:0/16:0/18:1)	11.55	TG(52:1)	M+NH4	TG	(18:0/16:0/18:1)	(18:0)	(16:0)	(18:1)	NA	878.817	C55 H108 O6 N1	A	Normal
11.57_920.864190916667	TG(15:0/16:1/24:0)	11.57	TG(55:1)	M+NH4	TG	(15:0/16:1/24:0)	(15:0)	(16:1)	(24:0)	NA	920.864	C58 H114 O6 N1	A	Normal
11.58_956.86406175	TG(18:1/18:1/22:2)	11.58	TG(58:4)	M+NH4	TG	(18:1/18:1/22:2)	(18:1)	(18:1)	(22:2)	NA	956.864	C61 H114 O6 N1	A	Normal
11.59_1088.71351283333	PIP(45:1)	11.59	PIP(45:1)	M+NH4	PIP	(45:1)	(45:1)	NA	NA	NA	1088.71	C54 H108 O16 N1 P2	C	Normal
11.61_866.817211666667	TG(18:0/16:0/17:0)	11.61	TG(51:0)	M+NH4	TG	(18:0/16:0/17:0)	(18:0)	(16:0)	(17:0)	NA	866.817	C54 H108 O6 N1	A	Normal
11.67_862.82226925	TG(18:0p/16:0/18:1)	11.67	TG(52:1p)	M+NH4	TG	(18:0p/16:0/18:1)	(18:0p)	(16:0)	(18:1)	NA	862.822	C55 H108 O5 N1	B	Normal
11.68_836.806545333333	TG(16:0e/16:0/18:1)	11.68	TG(50:1e)	M+NH4	TG	(16:0e/16:0/18:1)	(16:0e)	(16:0)	(18:1)	NA	836.807	C53 H106 O5 N1	B	Normal
11.73_1120.68212458333	PIP(48:6)	11.73	PIP(48:6)	M+NH4	PIP	(48:6)	(48:6)	NA	NA	NA	1120.68	C57 H104 O16 N1 P2	C	Normal
11.77_1116.74500191667	PIP(47:1)	11.77	PIP(47:1)	M+NH4	PIP	(47:1)	(47:1)	NA	NA	NA	1116.75	C56 H112 O16 N1 P2	C	Normal
11.78_932.865778583333	TG(16:0/18:1/22:1)	11.78	TG(56:2)	M+NH4	TG	(16:0/18:1/22:1)	(16:0)	(18:1)	(22:1)	NA	932.864	C59 H114 O6 N1	A	Normal
11.79_984.895476666667	TG(18:1/18:2/24:1)	11.79	TG(60:4)	M+NH4	TG	(18:1/18:2/24:1)	(18:1)	(18:2)	(24:1)	NA	984.895	C63 H118 O6 N1	A	Normal
11.8_906.849869666667	TG(18:0/18:0/18:1)	11.8	TG(54:1)	M+NH4	TG	(18:0/18:0/18:1)	(18:0)	(18:0)	(18:1)	NA	906.848	C57 H112 O6 N1	A	Normal
11.8_958.881137666667	TG(18:1/18:1/22:1)	11.8	TG(58:3)	M+NH4	TG	(18:1/18:1/22:1)	(18:1)	(18:1)	(22:1)	NA	958.88	C61 H116 O6 N1	A	Normal
11.89_1152.64915808333	PIP2(44:2)	11.89	PIP2(44:2)	M+NH4	PIP2	(44:2)	(44:2)	NA	NA	NA	1152.65	C53 H105 O19 N1 P3	C	Normal
11.91_946.879849666667	TG(25:0/16:1/16:1)	11.91	TG(57:2)	M+NH4	TG	(25:0/16:1/16:1)	(25:0)	(16:1)	(16:1)	NA	946.88	C60 H116 O6 N1	A	Normal
12.03_934.880259083333	TG(16:0/16:1/24:0)	12.03	TG(56:1)	M+NH4	TG	(16:0/16:1/24:0)	(16:0)	(16:1)	(24:0)	NA	934.88	C59 H116 O6 N1	A	Normal
12.03_960.897421333333	TG(16:0/18:1/24:1)	12.03	TG(58:2)	M+NH4	TG	(16:0/18:1/24:1)	(16:0)	(18:1)	(24:1)	NA	960.895	C61 H118 O6 N1	A	Normal
12.04_986.911572	TG(18:1/18:2/24:0)	12.04	TG(60:3)	M+NH4	TG	(18:1/18:2/24:0)	(18:1)	(18:2)	(24:0)	NA	986.911	C63 H120 O6 N1	A	Normal
12.06_922.879830083333	TG(15:0/16:0/24:0)	12.06	TG(55:0)	M+NH4	TG	(15:0/16:0/24:0)	(15:0)	(16:0)	(24:0)	NA	922.88	C58 H116 O6 N1	A	Normal
12.12_948.8954965	TG(25:0/16:0/16:1)	12.12	TG(57:1)	M+NH4	TG	(25:0/16:0/16:1)	(25:0)	(16:0)	(16:1)	NA	948.895	C60 H118 O6 N1	A	Normal
12.13_974.91115575	TG(25:0/16:1/18:1)	12.13	TG(59:2)	M+NH4	TG	(25:0/16:1/18:1)	(25:0)	(16:1)	(18:1)	NA	974.911	C62 H120 O6 N1	A	Normal
12.25_962.91110275	TG(26:0/16:0/16:1)	12.25	TG(58:1)	M+NH4	TG	(26:0/16:0/16:1)	(26:0)	(16:0)	(16:1)	NA	962.911	C61 H120 O6 N1	A	Normal
12.25_988.927534333333	TG(18:1/18:1/24:0)	12.25	TG(60:2)	M+NH4	TG	(18:1/18:1/24:0)	(18:1)	(18:1)	(24:0)	NA	988.927	C63 H122 O6 N1	A	Normal
12.3_950.9111295	TG(25:0/16:0/16:0)	12.3	TG(57:0)	M+NH4	TG	(25:0/16:0/16:0)	(25:0)	(16:0)	(16:0)	NA	950.911	C60 H120 O6 N1	A	Normal
12.33_1002.94245625	TG(27:0/16:1/18:1)	12.33	TG(61:2)	M+NH4	TG	(27:0/16:1/18:1)	(27:0)	(16:1)	(18:1)	NA	1002.94	C64 H124 O6 N1	A	Normal
12.33_976.92678925	TG(25:0/16:0/18:1)	12.33	TG(59:1)	M+NH4	TG	(25:0/16:0/18:1)	(25:0)	(16:0)	(18:1)	NA	976.927	C62 H122 O6 N1	A	Normal
12.43_1016.95811425	TG(30:0/16:1/16:1)	12.43	TG(62:2)	M+NH4	TG	(30:0/16:1/16:1)	(30:0)	(16:1)	(16:1)	NA	1016.96	C65 H126 O6 N1	A	Normal
12.44_964.926761083333	TG(26:0/16:0/16:0)	12.44	TG(58:0)	M+NH4	TG	(26:0/16:0/16:0)	(26:0)	(16:0)	(16:0)	NA	964.927	C61 H122 O6 N1	A	Normal
12.44_990.94241875	TG(26:0/16:0/18:1)	12.44	TG(60:1)	M+NH4	TG	(26:0/16:0/18:1)	(26:0)	(16:0)	(18:1)	NA	990.942	C63 H124 O6 N1	A	Normal
12.55_1004.95813725	TG(30:1/15:0/16:0)	12.55	TG(61:1)	M+NH4	TG	(30:1/15:0/16:0)	(30:1)	(15:0)	(16:0)	NA	1004.96	C64 H126 O6 N1	A	Normal
12.6_1044.98946566667	TG(30:0/16:1/18:1)	12.6	TG(64:2)	M+NH4	TG	(30:0/16:1/18:1)	(30:0)	(16:1)	(18:1)	NA	1044.99	C67 H130 O6 N1	B	Normal
12.63_992.958119916667	TG(26:0/16:0/18:0)	12.63	TG(60:0)	M+NH4	TG	(26:0/16:0/18:0)	(26:0)	(16:0)	(18:0)	NA	992.958	C63 H126 O6 N1	A	Normal
12.64_1018.97376441667	TG(30:0/16:0/16:1)	12.64	TG(62:1)	M+NH4	TG	(30:0/16:0/16:1)	(30:0)	(16:0)	(16:1)	NA	1018.97	C65 H128 O6 N1	A	Normal
12.7_1006.97373083333	TG(29:0/16:0/16:0)	12.7	TG(61:0)	M+NH4	TG	(29:0/16:0/16:0)	(29:0)	(16:0)	(16:0)	NA	1006.97	C64 H128 O6 N1	A	Normal
