# Supplementary material for: Lipidomic alteration of plasma in cured COVID-19 patients using ultra high-performance liquid chromatography with high-resolution mass spectrometry
Source: Biosci Rep. 2021 Mar 5;41(3):BSR20204305. doi: 10.1042/BSR20204305 (PMC7937909; doi:10.1042/BSR20204305)
Supplement: Supplementary Tables S1-S4 [file BSR-2020-4305_supp1.zip › BSR-2020-4305_suppST2.xlsx]

## Sheet: case_control-quant-identificati
Table S2. The identified lipid molecules in the batch of MY vs. H groups.
Compound ID	LipidIon	RT	LipidGroup	Adduct	Class	FattyAcid	FA1	FA2	FA3	CalcMz	IonFormula	Grade	Regulate
0.88_512.299443125	LPC(14:0)	0.88	LPC(14:0)	M+HCOO	LPC	(14:0)	(14:0)	NA	NA	512.299	C23 H47 O9 N1 P1	A	Normal
0.92_612.331106125	LPC(22:6)	0.92	LPC(22:6)	M+HCOO	LPC	(22:6)	(22:6)	NA	NA	612.331	C31 H51 O9 N1 P1	A	Normal
0.95_538.31518375	LPC(16:1)	0.95	LPC(16:1)	M+HCOO	LPC	(16:1)	(16:1)	NA	NA	538.315	C25 H49 O9 N1 P1	A	Normal
0.95_526.2928591875	LPE(22:6)	0.95	LPE(22:6)	M+H	LPE	(22:6)	(22:6)	NA	NA	526.293	C27 H45 O7 N1 P1	B	Down
0.96_588.33098425	LPC(20:4)	0.96	LPC(20:4)	M+HCOO	LPC	(20:4)	(20:4)	NA	NA	588.331	C29 H51 O9 N1 P1	A	Normal
0.98_502.2928491875	LPE(20:4)	0.98	LPE(20:4)	M+H	LPE	(20:4)	(20:4)	NA	NA	502.293	C25 H45 O7 N1 P1	B	Down
0.99_504.3096029375	LdMePE(18:2)	0.99	LdMePE(18:2)	M-H	LdMePE	(18:2)	(18:2)	NA	NA	504.31	C25 H47 O7 N1 P1	B	Normal
1_564.3309880625	LPC(18:2)	1	LPC(18:2)	M+HCOO	LPC	(18:2)	(18:2)	NA	NA	564.331	C27 H51 O9 N1 P1	A	Normal
1.01_614.3464133125	LPC(22:5)	1.01	LPC(22:5)	M+HCOO	LPC	(22:5)	(22:5)	NA	NA	614.346	C31 H53 O9 N1 P1	A	Normal
1.04_478.292998875	LPE(18:2)	1.04	LPE(18:2)	M+H	LPE	(18:2)	(18:2)	NA	NA	478.293	C23 H45 O7 N1 P1	B	Normal
1.09_590.346838125	LPC(20:3)	1.09	LPC(20:3)	M+HCOO	LPC	(20:3)	(20:3)	NA	NA	590.346	C29 H53 O9 N1 P1	A	Normal
1.2_480.309775625	LdMePE(16:0)	1.2	LdMePE(16:0)	M-H	LdMePE	(16:0)	(16:0)	NA	NA	480.31	C23 H47 O7 N1 P1	B	Normal
1.21_540.331131625	LPC(16:0)	1.21	LPC(16:0)	M+HCOO	LPC	(16:0)	(16:0)	NA	NA	540.331	C25 H51 O9 N1 P1	A	Normal
1.24_506.3251723125	LdMePE(18:1)	1.24	LdMePE(18:1)	M-H	LdMePE	(18:1)	(18:1)	NA	NA	506.325	C25 H49 O7 N1 P1	B	Normal
1.24_566.3467731875	LPC(18:1)	1.24	LPC(18:1)	M+HCOO	LPC	(18:1)	(18:1)	NA	NA	566.346	C27 H53 O9 N1 P1	A	Normal
1.24_454.292831375	LPE(16:0)	1.24	LPE(16:0)	M+H	LPE	(16:0)	(16:0)	NA	NA	454.293	C21 H45 O7 N1 P1	B	Up
1.29_480.3085160625	LPC(15:1)	1.29	LPC(15:1)	M+H	LPC	(15:1)	(15:1)	NA	NA	480.308	C23 H47 O7 N1 P1	B	Normal
1.29_592.3624036875	LPC(20:2)	1.29	LPC(20:2)	M+HCOO	LPC	(20:2)	(20:2)	NA	NA	592.362	C29 H55 O9 N1 P1	A	Normal
1.32_554.3466604375	LPC(17:0)	1.32	LPC(17:0)	M+HCOO	LPC	(17:0)	(17:0)	NA	NA	554.346	C26 H53 O9 N1 P1	A	Normal
1.34_480.3447548125	LPC(16:0p)	1.34	LPC(16:0p)	M+H	LPC	(16:0p)	(16:0p)	NA	NA	480.345	C24 H51 O6 N1 P1	B	Normal
1.41_482.36025275	LPC(16:0e)	1.41	LPC(16:0e)	M+H	LPC	(16:0e)	(16:0e)	NA	NA	482.361	C24 H53 O6 N1 P1	B	Normal
1.48_508.375949125	LPC(18:0p)	1.48	LPC(18:0p)	M+H	LPC	(18:0p)	(18:0p)	NA	NA	508.376	C26 H55 O6 N1 P1	B	Normal
1.57_568.36245525	LPC(18:0)	1.57	LPC(18:0)	M+HCOO	LPC	(18:0)	(18:0)	NA	NA	568.362	C27 H55 O9 N1 P1	A	Up
1.63_508.340985125	LdMePE(18:0)	1.63	LdMePE(18:0)	M-H	LdMePE	(18:0)	(18:0)	NA	NA	508.341	C25 H51 O7 N1 P1	B	Up
1.65_303.233045625	FA(20:4)	1.65	FA(20:4)	M-H	FA	(20:4)	(20:4)	NA	NA	303.233	O2 H31 C20	D	Normal
1.65_482.3240839375	LPE(18:0)	1.65	LPE(18:0)	M+H	LPE	(18:0)	(18:0)	NA	NA	482.324	C23 H49 O7 N1 P1	B	Normal
1.7_594.3776891875	LPC(20:1)	1.7	LPC(20:1)	M+HCOO	LPC	(20:1)	(20:1)	NA	NA	594.378	C29 H57 O9 N1 P1	A	Normal
1.75_581.4574162	OAHFA(38:6)	1.75	OAHFA(38:6)	M-H	OAHFA	(38:6)	(38:6)	NA	NA	581.458	C38 H61 O4	C	Down
1.76_559.4733332	OAHFA(36:3)	1.76	OAHFA(36:3)	M-H	OAHFA	(36:3)	(36:3)	NA	NA	559.473	C36 H63 O4	C	Normal
2.01_510.39171	LPC(18:0e)	2.01	LPC(18:0e)	M+H	LPC	(18:0e)	(18:0e)	NA	NA	510.392	C26 H57 O6 N1 P1	B	Normal
2.17_533.457394	OAHFA(34:2)	2.17	OAHFA(34:2)	M-H	OAHFA	(34:2)	(34:2)	NA	NA	533.458	C34 H61 O4	C	Normal
2.34_563.504695866667	OAHFA(36:1)	2.34	OAHFA(36:1)	M-H	OAHFA	(36:1)	(36:1)	NA	NA	563.504	C36 H67 O4	C	Normal
2.35_585.488610125	OAHFA(38:4)	2.35	OAHFA(38:4)	M-H	OAHFA	(38:4)	(38:4)	NA	NA	585.489	C38 H65 O4	C	Normal
2.37_596.3933816875	LPC(20:0)	2.37	LPC(20:0)	M+HCOO	LPC	(20:0)	(20:0)	NA	NA	596.393	C29 H59 O9 N1 P1	A	Normal
3.33_961.6047856875	MGDG(47:12)	3.33	MGDG(47:12)	M+HCOO	MGDG	(47:12)	(47:12)	NA	NA	961.605	C57 H85 O12	D	Normal
3.35_317.26863275	MG(15:0)	3.35	MG(15:0)	M+H	MG	(15:0)	(15:0)	NA	NA	317.269	C18 H37 O4	D	Down
3.55_738.508560666667	dMePE(34:4)	3.55	dMePE(34:4)	M-H	dMePE	(34:4)	(34:4)	NA	NA	738.508	C41 H73 O8 N1 P1	C	Down
3.64_784.585114230769	PC(36:3)	3.64	PC(36:3)	M+H	PC	(36:3)	(36:3)	NA	NA	784.585	C44 H83 O8 N1 P1	C	Normal
3.71_702.506859066667	PC(30:2)	3.71	PC(30:2)	M+H	PC	(30:2)	(30:2)	NA	NA	702.507	C38 H73 O8 N1 P1	C	Normal
3.97_810.600772461538	PC(38:4)	3.97	PC(38:4)	M+H	PC	(38:4)	(38:4)	NA	NA	810.601	C46 H85 O8 N1 P1	C	Up
4.04_881.5202613125	PI(16:0/22:6)	4.04	PI(38:6)	M-H	PI	(16:0/22:6)	(16:0)	(22:6)	NA	881.519	C47 H78 O13 N0 P1	A	Normal
4.18_804.554276	PC(38:7)	4.18	PC(38:7)	M+H	PC	(16:1/22:6)	(16:1)	(22:6)	NA	804.554	C46 H79 O8 N1 P1	C	Normal
4.18_848.5453386875	PC(16:1/22:6)	4.18	PC(38:7)	M+HCOO	PC	(16:1/22:6)	(16:1)	(22:6)	NA	848.545	C47 H79 O10 N1 P1	A	Normal
4.18_807.503398625	PI(16:0/16:1)	4.18	PI(32:1)	M-H	PI	(16:0/16:1)	(16:0)	(16:1)	NA	807.503	C41 H76 O13 N0 P1	A	Normal
4.23_834.59380575	CerG2(d16:1/16:0)	4.23	CerG2(d32:1)	M+H	CerG2	(d16:1/16:0)	(d16:1)	(16:0)	NA	834.594	C44 H84 O13 N1	A	Normal
4.23_822.530220866667	PC(14:0/22:6)	4.23	PC(36:6)	M+HCOO	PC	(14:0/22:6)	(14:0)	(22:6)	NA	822.529	C45 H77 O10 N1 P1	A	Normal
4.25_778.5385553125	PC(36:6)	4.25	PC(36:6)	M+H	PC	(14:0/22:6)	(14:0)	(22:6)	NA	778.538	C44 H77 O8 N1 P1	C	Normal
4.32_824.546275625	PC(16:1/20:4)	4.32	PC(36:5)	M+HCOO	PC	(16:1/20:4)	(16:1)	(20:4)	NA	824.545	C45 H79 O10 N1 P1	A	Normal
4.33_857.52014725	PI(16:0/20:4)	4.33	PI(36:4)	M-H	PI	(16:0/20:4)	(16:0)	(20:4)	NA	857.519	C45 H78 O13 N0 P1	A	Normal
4.34_780.5541644375	PC(36:5)	4.34	PC(36:5)	M+H	PC	(16:1/20:4)	(16:1)	(20:4)	NA	780.554	C44 H79 O8 N1 P1	C	Normal
4.35_678.5068470625	PC(28:0)	4.35	PC(28:0)	M+H	PC	(28:0)	(28:0)	NA	NA	678.507	C36 H73 O8 N1 P1	C	Normal
4.35_898.560565666667	PC(20:4/22:6)	4.35	PC(42:10)	M+HCOO	PC	(20:4/22:6)	(20:4)	(22:6)	NA	898.56	C51 H81 O10 N1 P1	A	Normal
4.36_854.56983325	PC(42:10)	4.36	PC(42:10)	M+H	PC	(20:4/22:6)	(20:4)	(22:6)	NA	854.569	C50 H81 O8 N1 P1	C	Normal
4.39_860.6095099375	CerG2(d18:2/16:0)	4.39	CerG2(d34:2)	M+H	CerG2	(d18:2/16:0)	(d18:2)	(16:0)	NA	860.609	C46 H86 O13 N1	A	Normal
4.39_883.5356	PI(18:1/20:4)	4.39	PI(38:5)	M-H	PI	(18:1/20:4)	(18:1)	(20:4)	NA	883.534	C47 H80 O13 N0 P1	A	Normal
4.46_814.5402610625	PC(39:9)	4.46	PC(39:9)	M+H	PC	(39:9)	(39:9)	NA	NA	814.538	C47 H77 O8 N1 P1	C	Normal
4.47_833.520015375	PI(16:0/18:2)	4.47	PI(34:2)	M-H	PI	(16:0/18:2)	(16:0)	(18:2)	NA	833.519	C43 H78 O13 N0 P1	A	Normal
4.52_798.5304534	PC(14:0/20:4)	4.52	PC(34:4)	M+HCOO	PC	(14:0/20:4)	(14:0)	(20:4)	NA	798.529	C43 H77 O10 N1 P1	A	Normal
4.54_754.5386115625	PC(34:4)	4.54	PC(34:4)	M+H	PC	(14:0/20:4)	(14:0)	(20:4)	NA	754.538	C42 H77 O8 N1 P1	C	Normal
4.55_859.5360256875	PI(18:1/18:2)	4.55	PI(36:3)	M-H	PI	(18:1/18:2)	(18:1)	(18:2)	NA	859.534	C45 H80 O13 N0 P1	A	Normal
4.61_830.5697295	PC(40:8)	4.61	PC(40:8)	M+H	PC	(18:2/22:6)	(18:2)	(22:6)	NA	830.569	C48 H81 O8 N1 P1	C	Normal
4.61_874.5620931875	PC(18:2/22:6)	4.61	PC(40:8)	M+HCOO	PC	(18:2/22:6)	(18:2)	(22:6)	NA	874.56	C49 H81 O10 N1 P1	A	Normal
4.61_852.554025875	PC(42:11)	4.61	PC(42:11)	M+H	PC	(42:11)	(42:11)	NA	NA	852.554	C50 H79 O8 N1 P1	C	Normal
4.61_727.5751005	SM(d36:3)	4.61	SM(d36:3)	M+H	SM	(d36:3)	(d36:3)	NA	NA	727.575	C41 H80 O6 N2 P1	C	Normal
4.63_878.5755039375	PI(36:3)	4.63	PI(36:3)	M+NH4	PI	(18:1/18:2)	(18:1)	(18:2)	NA	878.575	C45 H85 O13 N1 P1	C	Normal
4.64_677.5592956875	SM(d32:0)	4.64	SM(d32:0)	M+H	SM	(d32:0)	(d32:0)	NA	NA	677.559	C37 H78 O6 N2 P1	C	Normal
4.72_774.530483375	PC(14:0/18:2)	4.72	PC(32:2)	M+HCOO	PC	(14:0/18:2)	(14:0)	(18:2)	NA	774.529	C41 H77 O10 N1 P1	A	Normal
4.73_752.520213625	PC(32:2)	4.73	PC(32:2)	M+Na	PC	(14:0/18:2)	(14:0)	(18:2)	NA	752.52	C40 H76 O8 N1 P1 Na1	C	Normal
4.76_856.585190875	PC(42:9)	4.76	PC(42:9)	M+H	PC	(42:9)	(42:9)	NA	NA	856.585	C50 H83 O8 N1 P1	C	Normal
4.79_836.545350066667	PC(15:0/22:6)	4.79	PC(37:6)	M+HCOO	PC	(15:0/22:6)	(15:0)	(22:6)	NA	836.545	C46 H79 O10 N1 P1	A	Normal
4.81_689.5597105625	SM(d33:1)	4.81	SM(d33:1)	M+H	SM	(d33:1)	(d33:1)	NA	NA	689.559	C38 H78 O6 N2 P1	C	Normal
4.81_711.5424374375	SM(d35:4)	4.81	SM(d35:4)	M+H	SM	(d35:4)	(d35:4)	NA	NA	711.544	C40 H76 O6 N2 P1	C	Normal
4.82_792.55421325	PC(37:6)	4.82	PC(37:6)	M+H	PC	(15:0/22:6)	(15:0)	(22:6)	NA	792.554	C45 H79 O8 N1 P1	C	Normal
4.83_838.540963625	PC(41:11)	4.83	PC(41:11)	M+H	PC	(41:11)	(41:11)	NA	NA	838.538	C49 H77 O8 N1 P1	C	Normal
4.87_800.5458633125	PC(16:0/18:3)	4.87	PC(34:3)	M+HCOO	PC	(16:0/18:3)	(16:0)	(18:3)	NA	800.545	C43 H79 O10 N1 P1	A	Normal
4.88_778.53623575	PC(34:3)	4.88	PC(34:3)	M+Na	PC	(16:0/18:3)	(16:0)	(18:3)	NA	778.536	C42 H78 O8 N1 P1 Na1	C	Normal
4.9_850.5604689375	PS(41:5)	4.9	PS(41:5)	M-H	PS	(41:5)	(41:5)	NA	NA	850.56	C47 H81 O10 N1 P1	C	Normal
4.93_824.5460405	PC(16:0/20:5)	4.93	PC(36:5)	M+HCOO	PC	(16:0/20:5)	(16:0)	(20:5)	NA	824.545	C45 H79 O10 N1 P1	A	Normal
5_715.5750546875	SM(d35:2)	5	SM(d35:2)	M+H	SM	(d35:2)	(d35:2)	NA	NA	715.575	C40 H80 O6 N2 P1	C	Normal
5.11_826.561758375	PC(18:2/18:2)	5.11	PC(36:4)	M+HCOO	PC	(18:2/18:2)	(18:2)	(18:2)	NA	826.56	C45 H81 O10 N1 P1	A	Normal
5.12_782.570344125	PC(36:4)	5.12	PC(36:4)	M+H	PC	(18:2/18:2)	(18:2)	(18:2)	NA	782.569	C44 H81 O8 N1 P1	C	Normal
5.13_768.554349875	PC(35:4)	5.13	PC(35:4)	M+H	PC	(15:0/20:4)	(15:0)	(20:4)	NA	768.554	C43 H79 O8 N1 P1	C	Normal
5.13_812.545763375	PC(15:0/20:4)	5.13	PC(35:4)	M+HCOO	PC	(15:0/20:4)	(15:0)	(20:4)	NA	812.545	C44 H79 O10 N1 P1	A	Normal
5.15_850.561824875	PC(18:2/20:4)	5.15	PC(38:6)	M+HCOO	PC	(18:2/20:4)	(18:2)	(20:4)	NA	850.56	C47 H81 O10 N1 P1	A	Normal
5.16_1024.6780730625	CerG3(d18:1/16:0)	5.16	CerG3(d34:1)	M+H	CerG3	(d18:1/16:0)	(d18:1)	(16:0)	NA	1024.68	C52 H98 O18 N1	B	Normal
5.18_762.5081681875	PE(18:2/20:4)	5.18	PE(38:6)	M-H	PE	(18:2/20:4)	(18:2)	(20:4)	NA	762.508	C43 H73 O8 N1 P1	A	Normal
5.2_909.5513524375	PI(18:0/22:6)	5.2	PI(40:6)	M-H	PI	(18:0/22:6)	(18:0)	(22:6)	NA	909.55	C49 H82 O13 N0 P1	A	Normal
5.23_274.2740222	So(d16:0)	5.23	So(d16:0)	M+H	So	(d16:0)	(d16:0)	NA	NA	274.274	C16 H36 O2 N1	D	Normal
5.27_812.5226898125	PC(39:10)	5.27	PC(39:10)	M+H	PC	(39:10)	(39:10)	NA	NA	812.522	C47 H75 O8 N1 P1	C	Normal
5.28_790.54145575	PC(37:7)	5.28	PC(37:7)	M+H	PC	(37:7)	(37:7)	NA	NA	790.538	C45 H77 O8 N1 P1	C	Normal
5.3_740.5589403125	PC(34:3p)	5.3	PC(34:3p)	M+H	PC	(34:3p)	(34:3p)	NA	NA	740.559	C42 H79 O7 N1 P1	C	Down
5.3_794.569480933333	PC(37:5)	5.3	PC(37:5)	M+H	PC	(37:5)	(37:5)	NA	NA	794.569	C45 H81 O8 N1 P1	C	Normal
5.34_788.5460603125	PC(15:0/18:2)	5.34	PC(33:2)	M+HCOO	PC	(15:0/18:2)	(15:0)	(18:2)	NA	788.545	C42 H79 O10 N1 P1	A	Normal
5.34_816.555926125	PC(39:8)	5.34	PC(39:8)	M+H	PC	(39:8)	(39:8)	NA	NA	816.554	C47 H79 O8 N1 P1	C	Normal
5.34_805.621873	SM(d42:6)	5.34	SM(d42:6)	M+H	SM	(d42:6)	(d42:6)	NA	NA	805.622	C47 H86 O6 N2 P1	C	Normal
5.35_744.55411825	PC(33:2)	5.35	PC(33:2)	M+H	PC	(15:0/18:2)	(15:0)	(18:2)	NA	744.554	C41 H79 O8 N1 P1	C	Normal
5.35_766.5379950625	PC(35:5)	5.35	PC(35:5)	M+H	PC	(35:5)	(35:5)	NA	NA	766.538	C43 H77 O8 N1 P1	C	Normal
5.35_822.6007735	PC(39:5)	5.35	PC(39:5)	M+H	PC	(39:5)	(39:5)	NA	NA	822.601	C47 H85 O8 N1 P1	C	Down
5.38_835.53613775	PI(16:0/18:1)	5.38	PI(34:1)	M-H	PI	(16:0/18:1)	(16:0)	(18:1)	NA	835.534	C43 H80 O13 N0 P1	A	Normal
5.39_806.5702834375	PC(38:6)	5.39	PC(38:6)	M+H	PC	(18:2/20:4)	(18:2)	(20:4)	NA	806.569	C46 H81 O8 N1 P1	C	Normal
5.39_828.5514160625	PC(40:9)	5.39	PC(40:9)	M+H	PC	(40:9)	(40:9)	NA	NA	828.554	C48 H79 O8 N1 P1	C	Normal
5.43_790.574545	PC(38:6p)	5.43	PC(38:6p)	M+H	PC	(38:6p)	(38:6p)	NA	NA	790.575	C46 H81 O7 N1 P1	C	Down
5.43_703.57550275	SM(d34:1)	5.43	SM(d34:1)	M+H	SM	(d16:0/18:1)	(d16:0)	(18:1)	NA	703.575	C39 H80 O6 N2 P1	C	Normal
5.44_712.492393625	PE(16:0/18:3)	5.44	PE(34:3)	M-H	PE	(16:0/18:3)	(16:0)	(18:3)	NA	712.492	C39 H71 O8 N1 P1	A	Normal
5.44_738.5087000625	PE(18:2/18:2)	5.44	PE(36:4)	M-H	PE	(18:2/18:2)	(18:2)	(18:2)	NA	738.508	C41 H73 O8 N1 P1	A	Normal
5.44_766.5394750625	PE(20:2/18:2)	5.44	PE(38:4)	M-H	PE	(20:2/18:2)	(20:2)	(18:2)	NA	766.539	C43 H77 O8 N1 P1	B	Up
5.44_770.513690066667	PE(18:2p/22:6)	5.44	PE(40:8p)	M-H	PE	(18:2p/22:6)	(18:2p)	(22:6)	NA	770.513	C45 H73 O7 N1 P1	A	Normal
5.44_725.557021125	SM(d36:4)	5.44	SM(d36:4)	M+H	SM	(d36:4)	(d36:4)	NA	NA	725.559	C41 H78 O6 N2 P1	C	Normal
5.45_764.558894	PC(36:5p)	5.45	PC(36:5p)	M+H	PC	(36:5p)	(36:5p)	NA	NA	764.559	C44 H79 O7 N1 P1	C	Down
5.48_911.5664685625	PI(18:0/22:5)	5.48	PI(40:5)	M-H	PI	(18:0/22:5)	(18:0)	(22:5)	NA	911.566	C49 H84 O13 N0 P1	A	Normal
5.49_860.611133066667	CerG2(d34:1)	5.49	CerG2(d34:1)	M-H	CerG2	(d18:1/16:0)	(d18:1)	(16:0)	NA	860.61	C46 H86 O13 N1	C	Normal
5.49_862.6252935	CerG2(d18:1/16:0)	5.49	CerG2(d34:1)	M+H	CerG2	(d18:1/16:0)	(d18:1)	(16:0)	NA	862.625	C46 H88 O13 N1	A	Normal
5.49_883.5343921875	PI(38:5)	5.49	PI(38:5)	M-H	PI	(38:5)	(38:5)	NA	NA	883.534	C47 H80 O13 N0 P1	C	Normal
5.5_770.5696484375	PC(35:3)	5.5	PC(35:3)	M+H	PC	(35:3)	(35:3)	NA	NA	770.569	C43 H81 O8 N1 P1	C	Normal
5.5_854.575192875	PI(34:1)	5.5	PI(34:1)	M+NH4	PI	(16:0/18:1)	(16:0)	(18:1)	NA	854.575	C43 H85 O13 N1 P1	C	Normal
5.5_885.5513005625	PI(18:0/20:4)	5.5	PI(38:4)	M-H	PI	(18:0/20:4)	(18:0)	(20:4)	NA	885.55	C47 H82 O13 N0 P1	A	Normal
5.55_716.567111	CerG1(d18:1/16:0	5.55	CerG1(d34:1	M+H	CerG1	(d18:1/16:0+O)	(d18:1)	(16:0+O)	NA	716.567	C40 H78 O9 N1	A	Normal
5.57_832.585191	PC(40:7)	5.57	PC(40:7)	M+H	PC	(18:1/22:6)	(18:1)	(22:6)	NA	832.585	C48 H83 O8 N1 P1	C	Normal
5.57_876.577562125	PC(18:1/22:6)	5.57	PC(40:7)	M+HCOO	PC	(18:1/22:6)	(18:1)	(22:6)	NA	876.576	C49 H83 O10 N1 P1	A	Normal
5.58_706.538105	PC(30:0)	5.58	PC(30:0)	M+H	PC	(30:0)	(30:0)	NA	NA	706.538	C38 H77 O8 N1 P1	C	Normal
5.61_858.60098075	PC(42:8)	5.61	PC(42:8)	M+H	PC	(42:8)	(42:8)	NA	NA	858.601	C50 H85 O8 N1 P1	C	Normal
5.61_861.550995875	PI(18:1/18:1)	5.61	PI(36:2)	M-H	PI	(18:1/18:1)	(18:1)	(18:1)	NA	861.55	C45 H82 O13 N0 P1	A	Normal
5.65_751.5738345625	SM(d38:5)	5.65	SM(d38:5)	M+H	SM	(d38:5)	(d38:5)	NA	NA	751.575	C43 H80 O6 N2 P1	C	Normal
5.66_792.5904015	PC(38:6e)	5.66	PC(38:6e)	M+H	PC	(38:6e)	(38:6e)	NA	NA	792.59	C46 H83 O7 N1 P1	C	Normal
5.68_729.591396	SM(d36:2)	5.68	SM(d36:2)	M+H	SM	(d20:1/16:1)	(d20:1)	(16:1)	NA	729.591	C41 H82 O6 N2 P1	C	Normal
5.69_766.574748625	PC(36:4p)	5.69	PC(36:4p)	M+H	PC	(36:4p)	(36:4p)	NA	NA	766.575	C44 H81 O7 N1 P1	C	Normal
5.7_810.565762	PC(16:0e/20:5)	5.7	PC(36:5e)	M+HCOO	PC	(16:0e/20:5)	(16:0e)	(20:5)	NA	810.565	C45 H81 O9 N1 P1	B	Down
5.74_732.5540785	PC(32:1)	5.74	PC(32:1)	M+H	PC	(16:0/16:1)	(16:0)	(16:1)	NA	732.554	C40 H79 O8 N1 P1	C	Normal
5.74_776.5457915	PC(16:0/16:1)	5.74	PC(32:1)	M+HCOO	PC	(16:0/16:1)	(16:0)	(16:1)	NA	776.545	C41 H79 O10 N1 P1	A	Normal
5.75_764.5226621875	PC(35:6)	5.75	PC(35:6)	M+H	PC	(35:6)	(35:6)	NA	NA	764.522	C43 H75 O8 N1 P1	C	Up
5.76_762.5089054375	PE(16:0/22:6)	5.76	PE(38:6)	M-H	PE	(16:0/22:6)	(16:0)	(22:6)	NA	762.508	C43 H73 O8 N1 P1	A	Up
5.76_755.606298375	SM(d38:3)	5.76	SM(d38:3)	M+H	SM	(d38:3)	(d38:3)	NA	NA	755.606	C43 H84 O6 N2 P1	C	Up
5.8_826.56231075	PC(16:0/20:4)	5.8	PC(36:4)	M+HCOO	PC	(16:0/20:4)	(16:0)	(20:4)	NA	826.56	C45 H81 O10 N1 P1	A	Normal
5.82_746.513278875	PE(18:2p/20:4)	5.82	PE(38:6p)	M-H	PE	(18:2p/20:4)	(18:2p)	(20:4)	NA	746.513	C43 H73 O7 N1 P1	A	Down
5.82_863.564620125	PI(36:2)	5.82	PI(36:2)	M+H	PI	(18:1/18:1)	(18:1)	(18:1)	NA	863.564	C45 H84 O13 N0 P1	C	Normal
5.84_720.4975115	PE(16:0p/20:5)	5.84	PE(36:5p)	M-H	PE	(16:0p/20:5)	(16:0p)	(20:5)	NA	720.497	C41 H71 O7 N1 P1	B	Down
5.91_788.5238365	PE(18:1/22:6)	5.91	PE(40:7)	M-H	PE	(18:1/22:6)	(18:1)	(22:6)	NA	788.524	C45 H75 O8 N1 P1	A	Up
5.92_852.577296375	PC(16:0/22:5)	5.92	PC(38:5)	M+HCOO	PC	(16:0/22:5)	(16:0)	(22:5)	NA	852.576	C47 H83 O10 N1 P1	A	Normal
5.94_700.5722588125	CerG1(d18:1/16:0)	5.94	CerG1(d34:1)	M+H	CerG1	(d18:1/16:0)	(d18:1)	(16:0)	NA	700.572	C40 H78 O8 N1	A	Normal
5.94_781.6218531875	SM(d40:4)	5.94	SM(d40:4)	M+H	SM	(d40:4)	(d40:4)	NA	NA	781.622	C45 H86 O6 N2 P1	C	Up
5.95_830.5670355625	PC(38:5)	5.95	PC(38:5)	M+Na	PC	(16:0/22:5)	(16:0)	(22:5)	NA	830.567	C46 H82 O8 N1 P1 Na1	C	Normal
5.96_705.590751625	SM(d34:0)	5.96	SM(d34:0)	M+H	SM	(d34:0)	(d34:0)	NA	NA	705.591	C39 H82 O6 N2 P1	C	Normal
5.98_834.566061125	PC(16:0p/22:6)	5.98	PC(38:6p)	M+HCOO	PC	(16:0p/22:6)	(16:0p)	(22:6)	NA	834.565	C47 H81 O9 N1 P1	B	Down
6.02_834.6009580625	PC(40:6)	6.02	PC(40:6)	M+H	PC	(16:0/24:6)	(16:0)	(24:6)	NA	834.601	C48 H85 O8 N1 P1	C	Normal
6.04_802.56195075	PC(16:0/18:2)	6.04	PC(34:2)	M+HCOO	PC	(16:0/18:2)	(16:0)	(18:2)	NA	802.56	C43 H81 O10 N1 P1	A	Normal
6.05_742.53985775	dMePE(16:0/18:2)	6.05	dMePE(34:2)	M-H	dMePE	(16:0/18:2)	(16:0)	(18:2)	NA	742.539	C41 H77 O8 N1 P1	B	Normal
6.08_782.5690196	PC(34:1)	6.08	PC(34:1)	M+Na	PC	(34:1)	(34:1)	NA	NA	782.567	C42 H82 O8 N1 P1 Na1	C	Normal
6.12_887.566775125	PI(18:0/20:3)	6.12	PI(38:3)	M-H	PI	(18:0/20:3)	(18:0)	(20:3)	NA	887.566	C47 H84 O13 N0 P1	A	Normal
6.13_820.5851789375	PC(39:6)	6.13	PC(39:6)	M+H	PC	(17:0/22:6)	(17:0)	(22:6)	NA	820.585	C47 H83 O8 N1 P1	C	Normal
6.14_540.535053375	Cer(d34:0)	6.14	Cer(d34:0)	M+H	Cer	(d34:0)	(d34:0)	NA	NA	540.535	C34 H70 O3 N1	C	Normal
6.14_864.576164125	PC(17:0/22:6)	6.14	PC(39:6)	M+HCOO	PC	(17:0/22:6)	(17:0)	(22:6)	NA	864.576	C48 H83 O10 N1 P1	A	Normal
6.14_816.5902629375	PC(40:7p)	6.14	PC(40:7p)	M+H	PC	(40:7p)	(40:7p)	NA	NA	816.59	C48 H83 O7 N1 P1	C	Down
6.18_738.508913	PE(16:0/20:4)	6.18	PE(36:4)	M-H	PE	(16:0/20:4)	(16:0)	(20:4)	NA	738.508	C41 H73 O8 N1 P1	A	Normal
6.2_717.5906809375	SM(d35:1)	6.2	SM(d35:1)	M+H	SM	(d35:1)	(d35:1)	NA	NA	717.591	C40 H82 O6 N2 P1	C	Normal
6.21_828.5774545	PC(16:0/20:3)	6.21	PC(36:3)	M+HCOO	PC	(16:0/20:3)	(16:0)	(20:3)	NA	828.576	C45 H83 O10 N1 P1	A	Normal
6.22_866.5696544375	PC(43:11)	6.22	PC(43:11)	M+H	PC	(43:11)	(43:11)	NA	NA	866.569	C51 H81 O8 N1 P1	C	Normal
6.24_566.5507561875	Cer(d36:1)	6.24	Cer(d36:1)	M+H	Cer	(d36:1)	(d36:1)	NA	NA	566.551	C36 H72 O3 N1	C	Normal
6.25_906.6069765	PI(38:3)	6.25	PI(38:3)	M+NH4	PI	(18:0/20:3)	(18:0)	(20:3)	NA	906.607	C47 H89 O13 N1 P1	C	Normal
6.31_836.5822385625	PC(16:0e/22:6)	6.31	PC(38:6e)	M+HCOO	PC	(16:0e/22:6)	(16:0e)	(22:6)	NA	836.581	C47 H83 O9 N1 P1	A	Down
6.34_720.5538449375	PC(31:0)	6.34	PC(31:0)	M+H	PC	(31:0)	(31:0)	NA	NA	720.554	C39 H79 O8 N1 P1	C	Normal
6.34_766.5381925625	PC(17:4/18:1)	6.34	PC(35:5)	M+H	PC	(17:4/18:1)	(17:4)	(18:1)	NA	766.538	C43 H77 O8 N1 P1	B	Up
6.4_796.585096625	PC(37:4)	6.4	PC(37:4)	M+H	PC	(17:0/20:4)	(17:0)	(20:4)	NA	796.585	C45 H83 O8 N1 P1	C	Normal
6.4_862.597810875	PC(18:0p/22:6)	6.4	PC(40:6p)	M+HCOO	PC	(18:0p/22:6)	(18:0p)	(22:6)	NA	862.597	C49 H85 O9 N1 P1	A	Normal
6.41_818.6057375625	PC(40:6p)	6.41	PC(40:6p)	M+H	PC	(18:0p/22:6)	(18:0p)	(22:6)	NA	818.606	C48 H85 O7 N1 P1	C	Normal
6.41_842.571952875	PC(41:9)	6.41	PC(41:9)	M+H	PC	(41:9)	(41:9)	NA	NA	842.569	C49 H81 O8 N1 P1	C	Normal
6.43_782.4976050625	PS(18:2/18:2)	6.43	PS(36:4)	M-H	PS	(18:2/18:2)	(18:2)	(18:2)	NA	782.498	C42 H73 O10 N1 P1	B	Up
6.44_716.522645	PC(31:2)	6.44	PC(31:2)	M+H	PC	(31:2)	(31:2)	NA	NA	716.522	C39 H75 O8 N1 P1	C	Up
6.44_840.5772503125	PC(17:0/20:4)	6.44	PC(37:4)	M+HCOO	PC	(17:0/20:4)	(17:0)	(20:4)	NA	840.576	C46 H83 O10 N1 P1	A	Normal
6.44_714.508839125	PE(16:0/18:2)	6.44	PE(34:2)	M-H	PE	(16:0/18:2)	(16:0)	(18:2)	NA	714.508	C39 H73 O8 N1 P1	A	Up
6.44_716.5227131875	PE(34:2)	6.44	PE(34:2)	M+H	PE	(16:0/18:2)	(16:0)	(18:2)	NA	716.522	C39 H75 O8 N1 P1	C	Up
6.45_810.5666974375	PC(16:0p/20:4)	6.45	PC(36:4p)	M+HCOO	PC	(16:0p/20:4)	(16:0p)	(20:4)	NA	810.565	C45 H81 O9 N1 P1	A	Down
6.45_746.5140500625	PE(16:0p/22:6)	6.45	PE(38:6p)	M-H	PE	(16:0p/22:6)	(16:0p)	(22:6)	NA	746.513	C43 H73 O7 N1 P1	A	Down
6.47_716.5589008125	PC(32:1p)	6.47	PC(32:1p)	M+H	PC	(32:1p)	(32:1p)	NA	NA	716.559	C40 H79 O7 N1 P1	C	Normal
6.51_692.5588883125	PC(30:0e)	6.51	PC(30:0e)	M+H	PC	(30:0e)	(30:0e)	NA	NA	692.559	C38 H79 O7 N1 P1	C	Normal
6.51_746.569689875	PC(33:1)	6.51	PC(33:1)	M+H	PC	(15:0/18:1)	(15:0)	(18:1)	NA	746.569	C41 H81 O8 N1 P1	C	Normal
6.51_790.5611825625	PC(15:0/18:1)	6.51	PC(33:1)	M+HCOO	PC	(15:0/18:1)	(15:0)	(18:1)	NA	790.56	C42 H81 O10 N1 P1	A	Normal
6.59_742.5382885625	PC(33:3)	6.59	PC(33:3)	M+H	PC	(33:3)	(33:3)	NA	NA	742.538	C41 H77 O8 N1 P1	C	Up
6.59_740.524537	PE(18:1/18:2)	6.59	PE(36:3)	M-H	PE	(18:1/18:2)	(18:1)	(18:2)	NA	740.524	C41 H75 O8 N1 P1	A	Up
6.59_742.5383270625	PE(36:3)	6.59	PE(36:3)	M+H	PE	(18:1/18:2)	(18:1)	(18:2)	NA	742.538	C41 H77 O8 N1 P1	C	Up
6.6_836.5820734375	PC(18:1p/20:4)	6.6	PC(38:5p)	M+HCOO	PC	(18:1p/20:4)	(18:1p)	(20:4)	NA	836.581	C47 H83 O9 N1 P1	A	Down
6.6_742.5381371875	PE(34:0)	6.6	PE(34:0)	M+Na	PE	(34:0)	(34:0)	NA	NA	742.536	C39 H78 O8 N1 P1 Na1	C	Up
6.6_772.5294925	PE(18:1p/22:6)	6.6	PE(40:7p)	M-H	PE	(18:1p/22:6)	(18:1p)	(22:6)	NA	772.529	C45 H75 O7 N1 P1	A	Down
6.6_808.513250375	PS(38:5)	6.6	PS(38:5)	M-H	PS	(38:5)	(38:5)	NA	NA	808.513	C44 H75 O10 N1 P1	C	Normal
6.63_807.63757675	SM(d42:5)	6.63	SM(d42:5)	M+H	SM	(d42:5)	(d42:5)	NA	NA	807.637	C47 H88 O6 N2 P1	C	Normal
6.67_764.5245695625	PE(16:0/22:5)	6.67	PE(38:5)	M-H	PE	(16:0/22:5)	(16:0)	(22:5)	NA	764.524	C43 H75 O8 N1 P1	A	Up
6.68_772.585509	PC(35:2)	6.68	PC(35:2)	M+H	PC	(17:0/18:2)	(17:0)	(18:2)	NA	772.585	C43 H83 O8 N1 P1	C	Normal
6.68_816.5773066875	PC(17:0/18:2)	6.68	PC(35:2)	M+HCOO	PC	(17:0/18:2)	(17:0)	(18:2)	NA	816.576	C44 H83 O10 N1 P1	A	Normal
6.74_750.5433813125	PE(38:6e)	6.74	PE(38:6e)	M+H	PE	(16:0e/22:6)	(16:0e)	(22:6)	NA	750.543	C43 H77 O7 N1 P1	C	Normal
6.75_748.5295505625	PE(16:0e/22:6)	6.75	PE(38:6e)	M-H	PE	(16:0e/22:6)	(16:0e)	(22:6)	NA	748.529	C43 H75 O7 N1 P1	A	Normal
6.77_509.457542875	OAHFA(16:0/16:0)	6.77	OAHFA(32:0)	M-H	OAHFA	(16:0/16:0)	(16:0)	(16:0)	NA	509.458	C32 H61 O4	A	Up
6.77_762.5657204	PC(16:0e/16:1)	6.77	PC(32:1e)	M+HCOO	PC	(16:0e/16:1)	(16:0e)	(16:1)	NA	762.565	C41 H81 O9 N1 P1	B	Normal
6.77_812.58210325	PC(16:0p/20:3)	6.77	PC(36:3p)	M+HCOO	PC	(16:0p/20:3)	(16:0p)	(20:3)	NA	812.581	C45 H83 O9 N1 P1	B	Normal
6.77_812.582572625	PC(16:0e/20:4)	6.77	PC(36:4e)	M+HCOO	PC	(16:0e/20:4)	(16:0e)	(20:4)	NA	812.581	C45 H83 O9 N1 P1	A	Normal
6.77_818.5728420625	PC(39:7)	6.77	PC(39:7)	M+H	PC	(39:7)	(39:7)	NA	NA	818.569	C47 H81 O8 N1 P1	C	Normal
6.78_786.566501125	PC(16:0p/18:2)	6.78	PC(34:2p)	M+HCOO	PC	(16:0p/18:2)	(16:0p)	(18:2)	NA	786.565	C43 H81 O9 N1 P1	B	Normal
6.79_768.59085625	PC(36:4e)	6.79	PC(36:4e)	M+H	PC	(16:0e/20:4)	(16:0e)	(20:4)	NA	768.59	C44 H83 O7 N1 P1	C	Normal
6.8_742.5747726875	PC(34:2p)	6.8	PC(34:2p)	M+H	PC	(16:0p/18:2)	(16:0p)	(18:2)	NA	742.575	C42 H81 O7 N1 P1	C	Normal
6.8_863.5671146875	PI(18:0/18:1)	6.8	PI(36:1)	M-H	PI	(18:0/18:1)	(18:0)	(18:1)	NA	863.566	C45 H84 O13 N0 P1	A	Normal
6.81_774.544511125	PE(18:0p/22:6)	6.81	PE(40:6p)	M-H	PE	(18:0p/22:6)	(18:0p)	(22:6)	NA	774.544	C45 H77 O7 N1 P1	A	Normal
6.82_718.574801875	PC(32:1e)	6.82	PC(32:1e)	M+H	PC	(16:0e/16:1)	(16:0e)	(16:1)	NA	718.575	C40 H81 O7 N1 P1	C	Normal
6.86_838.5981948125	PC(18:0p/20:4)	6.86	PC(38:4p)	M+HCOO	PC	(18:0p/20:4)	(18:0p)	(20:4)	NA	838.597	C47 H85 O9 N1 P1	B	Normal
6.9_794.60627325	PC(38:4p)	6.9	PC(38:4p)	M+H	PC	(18:0p/20:4)	(18:0p)	(20:4)	NA	794.606	C46 H85 O7 N1 P1	C	Normal
6.92_790.5020905625	PS(38:6p)	6.92	PS(38:6p)	M-H	PS	(38:6p)	(38:6p)	NA	NA	790.503	C44 H73 O9 N1 P1	C	Down
6.93_722.5140815625	PE(16:0p/20:4)	6.93	PE(36:4p)	M-H	PE	(16:0p/20:4)	(16:0p)	(20:4)	NA	722.513	C41 H73 O7 N1 P1	A	Down
6.96_882.606744125	PI(36:1)	6.96	PI(36:1)	M+NH4	PI	(18:0/18:1)	(18:0)	(18:1)	NA	882.607	C45 H89 O13 N1 P1	C	Normal
6.98_842.591802533333	PC(17:0/20:3)	6.98	PC(37:3)	M+HCOO	PC	(17:0/20:3)	(17:0)	(20:3)	NA	842.592	C46 H85 O10 N1 P1	A	Normal
6.99_878.5930686875	PC(18:0/22:6)	6.99	PC(40:6)	M+HCOO	PC	(18:0/22:6)	(18:0)	(22:6)	NA	878.592	C49 H85 O10 N1 P1	A	Normal
7.07_788.5823621875	PC(16:0e/18:2)	7.07	PC(34:2e)	M+HCOO	PC	(16:0e/18:2)	(16:0e)	(18:2)	NA	788.581	C43 H83 O9 N1 P1	B	Normal
7.07_860.616443266667	PC(42:7)	7.07	PC(42:7)	M+H	PC	(42:7)	(42:7)	NA	NA	860.616	C50 H87 O8 N1 P1	C	Normal
7.07_731.606815	SM(d36:1)	7.07	SM(d36:1)	M+H	SM	(d20:1/16:0)	(d20:1)	(16:0)	NA	731.606	C41 H84 O6 N2 P1	C	Normal
7.09_748.529634875	PE(18:1p/20:4)	7.09	PE(38:5p)	M-H	PE	(18:1p/20:4)	(18:1p)	(20:4)	NA	748.529	C43 H75 O7 N1 P1	A	Normal
7.09_753.589569	SM(d38:4)	7.09	SM(d38:4)	M+H	SM	(d38:4)	(d38:4)	NA	NA	753.591	C43 H82 O6 N2 P1	C	Normal
7.1_744.5901034375	PC(34:2e)	7.1	PC(34:2e)	M+H	PC	(16:0e/18:2)	(16:0e)	(18:2)	NA	744.59	C42 H83 O7 N1 P1	C	Normal
7.11_864.6127601875	PC(20:1p/20:4)	7.11	PC(40:5p)	M+HCOO	PC	(20:1p/20:4)	(20:1p)	(20:4)	NA	864.612	C49 H87 O9 N1 P1	B	Down
7.12_836.5811855625	PC(16:0p/22:5)	7.12	PC(38:5p)	M+HCOO	PC	(16:0p/22:5)	(16:0p)	(22:5)	NA	836.581	C47 H83 O9 N1 P1	B	Down
7.13_820.62162075	PC(40:6e)	7.13	PC(40:6e)	M+H	PC	(40:6e)	(40:6e)	NA	NA	820.621	C48 H87 O7 N1 P1	C	Normal
7.14_798.6006690625	PC(37:3)	7.14	PC(37:3)	M+H	PC	(17:0/20:3)	(17:0)	(20:3)	NA	798.601	C45 H85 O8 N1 P1	C	Normal
7.18_778.561694	PC(16:0/16:0)	7.18	PC(32:0)	M+HCOO	PC	(16:0/16:0)	(16:0)	(16:0)	NA	778.56	C41 H81 O10 N1 P1	A	Normal
7.19_734.5699441875	PC(32:0)	7.19	PC(32:0)	M+H	PC	(16:0/16:0)	(16:0)	(16:0)	NA	734.569	C40 H81 O8 N1 P1	C	Normal
7.19_814.5981635	PC(18:0p/18:2)	7.19	PC(36:2p)	M+HCOO	PC	(18:0p/18:2)	(18:0p)	(18:2)	NA	814.597	C45 H85 O9 N1 P1	B	Normal
7.21_770.60586775	PC(36:2p)	7.21	PC(36:2p)	M+H	PC	(18:0p/18:2)	(18:0p)	(18:2)	NA	770.606	C44 H85 O7 N1 P1	C	Normal
7.24_724.529555625	PE(16:0e/20:4)	7.24	PE(36:4e)	M-H	PE	(16:0e/20:4)	(16:0e)	(20:4)	NA	724.529	C41 H75 O7 N1 P1	A	Normal
7.25_726.543454875	PE(18:1p/18:2)	7.25	PE(36:3p)	M+H	PE	(18:1p/18:2)	(18:1p)	(18:2)	NA	726.543	C41 H77 O7 N1 P1	A	Normal
7.25_726.5433943125	PE(36:4e)	7.25	PE(36:4e)	M+H	PE	(16:0e/20:4)	(16:0e)	(20:4)	NA	726.543	C41 H77 O7 N1 P1	C	Normal
7.26_726.5432713125	PE(34:1e)	7.26	PE(34:1e)	M+Na	PE	(34:1e)	(34:1e)	NA	NA	726.541	C39 H78 O7 N1 P1 Na1	C	Normal
7.27_700.5278968125	PE(16:0p/18:2)	7.27	PE(34:2p)	M+H	PE	(16:0p/18:2)	(16:0p)	(18:2)	NA	700.528	C39 H75 O7 N1 P1	A	Normal
7.31_757.6228336875	SM(d38:2)	7.31	SM(d38:2)	M+H	SM	(d20:0/18:2)	(d20:0)	(18:2)	NA	757.622	C43 H86 O6 N2 P1	C	Normal
7.32_728.52363825	PE(17:0/18:2)	7.32	PE(35:2)	M-H	PE	(17:0/18:2)	(17:0)	(18:2)	NA	728.524	C40 H75 O8 N1 P1	B	Up
7.33_774.54438575	dMePE(38:6p)	7.33	dMePE(38:6p)	M-H	dMePE	(38:6p)	(38:6p)	NA	NA	774.544	C45 H77 O7 N1 P1	C	Normal
7.34_804.5779066875	PC(16:0/18:1)	7.34	PC(34:1)	M+HCOO	PC	(16:0/18:1)	(16:0)	(18:1)	NA	804.576	C43 H83 O10 N1 P1	A	Normal
7.35_744.5554669375	dMePE(16:0/18:1)	7.35	dMePE(34:1)	M-H	dMePE	(16:0/18:1)	(16:0)	(18:1)	NA	744.555	C41 H79 O8 N1 P1	B	Normal
7.36_538.5194620625	Cer(d18:1/16:0)	7.36	Cer(d34:1)	M+H	Cer	(d18:1/16:0)	(d18:1)	(16:0)	NA	538.519	C34 H68 O3 N1	B	Up
7.36_783.637605625	SM(d40:3)	7.36	SM(d40:3)	M+H	SM	(d40:3)	(d40:3)	NA	NA	783.637	C45 H88 O6 N2 P1	C	Up
7.37_752.5566550625	PE(36:2e)	7.37	PE(36:2e)	M+Na	PE	(36:2e)	(36:2e)	NA	NA	752.556	C41 H80 O7 N1 P1 Na1	C	Normal
7.43_790.540265875	PE(18:0/22:6)	7.43	PE(40:6)	M-H	PE	(18:0/22:6)	(18:0)	(22:6)	NA	790.539	C45 H77 O8 N1 P1	A	Up
7.47_854.5935318125	PC(18:0/20:4)	7.47	PC(38:4)	M+HCOO	PC	(18:0/20:4)	(18:0)	(20:4)	NA	854.592	C47 H85 O10 N1 P1	A	Normal
7.52_814.5977960625	PC(16:0e/20:3)	7.52	PC(36:3e)	M+HCOO	PC	(16:0e/20:3)	(16:0e)	(20:3)	NA	814.597	C45 H85 O9 N1 P1	B	Normal
7.57_830.59174675	PS(39:1)	7.57	PS(39:1)	M-H	PS	(39:1)	(39:1)	NA	NA	830.592	C45 H85 O10 N1 P1	C	Up
7.58_658.540586125	DG(18:2/20:4)	7.58	DG(38:6)	M+NH4	DG	(18:2/20:4)	(18:2)	(20:4)	NA	658.541	C41 H72 O5 N1	B	Normal
7.62_809.65469275	SM(d42:4)	7.62	SM(d42:4)	M+H	SM	(d22:0/20:4)	(d22:0)	(20:4)	NA	809.653	C47 H90 O6 N2 P1	C	Normal
7.63_836.616487375	PC(40:5)	7.63	PC(40:5)	M+H	PC	(18:0/22:5)	(18:0)	(22:5)	NA	836.616	C48 H87 O8 N1 P1	C	Normal
7.63_748.5292310625	PE(16:0p/22:5)	7.63	PE(38:5p)	M-H	PE	(16:0p/22:5)	(16:0p)	(22:5)	NA	748.529	C43 H75 O7 N1 P1	A	Down
7.65_608.525037625	DG(16:1/18:2)	7.65	DG(34:3)	M+NH4	DG	(16:1/18:2)	(16:1)	(18:2)	NA	608.525	C37 H70 O5 N1	A	Up
7.65_840.6135905	PC(18:0p/20:3)	7.65	PC(38:3p)	M+HCOO	PC	(18:0p/20:3)	(18:0p)	(20:3)	NA	840.612	C47 H87 O9 N1 P1	B	Normal
7.66_843.6376736875	SM(d45:8)	7.66	SM(d45:8)	M+H	SM	(d45:8)	(d45:8)	NA	NA	843.637	C50 H88 O6 N2 P1	C	Normal
7.68_748.5850660625	PC(33:0)	7.68	PC(33:0)	M+H	PC	(33:0)	(33:0)	NA	NA	748.585	C41 H83 O8 N1 P1	C	Normal
7.68_796.62151175	PC(38:4e)	7.68	PC(38:4e)	M+H	PC	(18:0e/20:4)	(18:0e)	(20:4)	NA	796.621	C46 H87 O7 N1 P1	C	Normal
7.69_808.584127666667	PC(36:2)	7.69	PC(36:2)	M+Na	PC	(18:0/18:2)	(18:0)	(18:2)	NA	808.583	C44 H84 O8 N1 P1 Na1	C	Normal
7.69_840.6137736875	PC(18:0e/20:4)	7.69	PC(38:4e)	M+HCOO	PC	(18:0e/20:4)	(18:0e)	(20:4)	NA	840.612	C47 H87 O9 N1 P1	B	Normal
7.7_733.621927375	SM(d36:0)	7.7	SM(d36:0)	M+H	SM	(d36:0)	(d36:0)	NA	NA	733.622	C41 H86 O6 N2 P1	C	Normal
7.71_880.6087681875	PC(18:0/22:5)	7.71	PC(40:5)	M+HCOO	PC	(18:0/22:5)	(18:0)	(22:5)	NA	880.607	C49 H87 O10 N1 P1	A	Normal
7.72_830.5937868125	PC(18:0/18:2)	7.72	PC(36:2)	M+HCOO	PC	(18:0/18:2)	(18:0)	(18:2)	NA	830.592	C45 H85 O10 N1 P1	A	Normal
7.73_770.5711439375	dMePE(18:0/18:2)	7.73	dMePE(36:2)	M-H	dMePE	(18:0/18:2)	(18:0)	(18:2)	NA	770.571	C43 H81 O8 N1 P1	B	Normal
7.75_716.524144125	PE(16:0/18:1)	7.75	PE(34:1)	M-H	PE	(16:0/18:1)	(16:0)	(18:1)	NA	716.524	C39 H75 O8 N1 P1	A	Up
7.75_718.538099	PE(34:1)	7.75	PE(34:1)	M+H	PE	(16:0/18:1)	(16:0)	(18:1)	NA	718.538	C39 H77 O8 N1 P1	C	Normal
7.77_766.5402660625	PE(18:0/20:4)	7.77	PE(38:4)	M-H	PE	(18:0/20:4)	(18:0)	(20:4)	NA	766.539	C43 H77 O8 N1 P1	A	Normal
7.78_768.5538886875	PC(17:4/18:0)	7.78	PC(35:4)	M+H	PC	(17:4/18:0)	(17:4)	(18:0)	NA	768.554	C43 H79 O8 N1 P1	B	Normal
7.79_792.555080625	PE(18:0/22:5)	7.79	PE(40:5)	M-H	PE	(18:0/22:5)	(18:0)	(22:5)	NA	792.555	C45 H79 O8 N1 P1	A	Up
7.8_634.5407008125	DG(18:2/18:2)	7.8	DG(36:4)	M+NH4	DG	(18:2/18:2)	(18:2)	(18:2)	NA	634.541	C39 H72 O5 N1	A	Up
7.8_762.5662861875	PC(16:0p/16:0)	7.8	PC(32:0p)	M+HCOO	PC	(16:0p/16:0)	(16:0p)	(16:0)	NA	762.565	C41 H81 O9 N1 P1	B	Normal
7.81_864.6130365625	PC(18:0e/22:6)	7.81	PC(40:6e)	M+HCOO	PC	(18:0e/22:6)	(18:0e)	(22:6)	NA	864.612	C49 H87 O9 N1 P1	B	Normal
7.81_745.62191475	SM(d37:1)	7.81	SM(d37:1)	M+H	SM	(d37:1)	(d37:1)	NA	NA	745.622	C42 H86 O6 N2 P1	C	Normal
7.83_788.5819325625	PC(16:0p/18:1)	7.83	PC(34:1p)	M+HCOO	PC	(16:0p/18:1)	(16:0p)	(18:1)	NA	788.581	C43 H83 O9 N1 P1	B	Normal
7.84_742.540193625	PE(18:0/18:2)	7.84	PE(36:2)	M-H	PE	(18:0/18:2)	(18:0)	(18:2)	NA	742.539	C41 H77 O8 N1 P1	A	Up
7.84_810.5288903125	PS(38:4)	7.84	PS(38:4)	M-H	PS	(38:4)	(38:4)	NA	NA	810.529	C44 H77 O10 N1 P1	C	Up
7.85_744.55392125	PE(36:2)	7.85	PE(36:2)	M+H	PE	(18:0/18:2)	(18:0)	(18:2)	NA	744.554	C41 H79 O8 N1 P1	C	Up
7.86_818.5928456875	PC(17:0/18:1)	7.86	PC(35:1)	M+HCOO	PC	(17:0/18:1)	(17:0)	(18:1)	NA	818.592	C44 H85 O10 N1 P1	A	Normal
7.86_812.6175151875	PC(38:3)	7.86	PC(38:3)	M+H	PC	(18:0/20:3)	(18:0)	(20:3)	NA	812.616	C46 H87 O8 N1 P1	C	Normal
7.86_856.608867875	PC(18:0/20:3)	7.86	PC(38:3)	M+HCOO	PC	(18:0/20:3)	(18:0)	(20:3)	NA	856.607	C47 H87 O10 N1 P1	A	Normal
7.87_774.6011281875	PC(35:1)	7.87	PC(35:1)	M+H	PC	(17:0/18:1)	(17:0)	(18:1)	NA	774.601	C43 H85 O8 N1 P1	C	Normal
7.88_764.5821581875	PC(16:0e/16:0)	7.88	PC(32:0e)	M+HCOO	PC	(16:0e/16:0)	(16:0e)	(16:0)	NA	764.581	C41 H83 O9 N1 P1	B	Normal
7.88_771.637561	SM(d39:2)	7.88	SM(d39:2)	M+H	SM	(d39:2)	(d39:2)	NA	NA	771.637	C44 H88 O6 N2 P1	C	Normal
7.89_868.6074080625	PC(19:0/20:4)	7.89	PC(39:4)	M+HCOO	PC	(19:0/20:4)	(19:0)	(20:4)	NA	868.607	C48 H87 O10 N1 P1	A	Normal
7.9_720.590382625	PC(32:0e)	7.9	PC(32:0e)	M+H	PC	(16:0e/16:0)	(16:0e)	(16:0)	NA	720.59	C40 H83 O7 N1 P1	C	Normal
7.9_790.5979663125	PC(18:0p/16:0)	7.9	PC(34:0p)	M+HCOO	PC	(18:0p/16:0)	(18:0p)	(16:0)	NA	790.597	C43 H85 O9 N1 P1	B	Normal
7.9_824.61640675	PC(39:4)	7.9	PC(39:4)	M+H	PC	(19:0/20:4)	(19:0)	(20:4)	NA	824.616	C47 H87 O8 N1 P1	C	Normal
7.91_684.556175375	DG(18:1/22:6)	7.91	DG(40:7)	M+NH4	DG	(18:1/22:6)	(18:1)	(22:6)	NA	684.556	C43 H74 O5 N1	B	Normal
7.92_790.597739	PC(16:0e/18:1)	7.92	PC(34:1e)	M+HCOO	PC	(16:0e/18:1)	(16:0e)	(18:1)	NA	790.597	C43 H85 O9 N1 P1	B	Normal
7.93_746.60621225	PC(34:1e)	7.93	PC(34:1e)	M+H	PC	(16:0e/18:1)	(16:0e)	(18:1)	NA	746.606	C42 H85 O7 N1 P1	C	Normal
7.94_866.629229	PC(20:0p/20:4)	7.94	PC(40:4p)	M+HCOO	PC	(20:0p/20:4)	(20:0p)	(20:4)	NA	866.628	C49 H89 O9 N1 P1	B	Normal
7.95_768.5553173125	PE(18:0/20:3)	7.95	PE(38:3)	M-H	PE	(18:0/20:3)	(18:0)	(20:3)	NA	768.555	C43 H79 O8 N1 P1	A	Up
7.96_822.637368375	PC(40:5e)	7.96	PC(40:5e)	M+H	PC	(40:5e)	(40:5e)	NA	NA	822.637	C48 H89 O7 N1 P1	C	Normal
7.96_700.529426875	PE(34:1p)	7.96	PE(34:1p)	M-H	PE	(16:0p/18:1)	(16:0p)	(18:1)	NA	700.529	C39 H75 O7 N1 P1	C	Normal
7.96_776.5600505625	PE(18:0e/22:6)	7.96	PE(40:6e)	M-H	PE	(18:0e/22:6)	(18:0e)	(22:6)	NA	776.56	C45 H79 O7 N1 P1	A	Down
7.97_800.61646775	PC(37:2)	7.97	PC(37:2)	M+H	PC	(19:0/18:2)	(19:0)	(18:2)	NA	800.616	C45 H87 O8 N1 P1	C	Normal
7.97_844.6082836875	PC(19:0/18:2)	7.97	PC(37:2)	M+HCOO	PC	(19:0/18:2)	(19:0)	(18:2)	NA	844.607	C46 H87 O10 N1 P1	A	Normal
7.97_702.5432775	PE(16:0p/18:1)	7.97	PE(34:1p)	M+H	PE	(16:0p/18:1)	(16:0p)	(18:1)	NA	702.543	C39 H77 O7 N1 P1	A	Normal
7.98_558.509293	DG(16:0/14:0)	7.98	DG(30:0)	M+NH4	DG	(16:0/14:0)	(16:0)	(14:0)	NA	558.509	C33 H68 O5 N1	B	Normal
7.98_882.624767375	PC(18:0/22:4)	7.98	PC(40:4)	M+HCOO	PC	(18:0/22:4)	(18:0)	(22:4)	NA	882.623	C49 H89 O10 N1 P1	A	Normal
7.98_776.560804375	PE(18:0p/22:5)	7.98	PE(40:5p)	M-H	PE	(18:0p/22:5)	(18:0p)	(22:5)	NA	776.56	C45 H79 O7 N1 P1	A	Down
7.99_838.632579	PC(40:4)	7.99	PC(40:4)	M+H	PC	(18:0/22:4)	(18:0)	(22:4)	NA	838.632	C48 H89 O8 N1 P1	C	Normal
8_892.643795875	PC(20:0e/22:6)	8	PC(42:6e)	M+HCOO	PC	(20:0e/22:6)	(20:0e)	(22:6)	NA	892.644	C51 H91 O9 N1 P1	B	Normal
8.01_816.6138224375	PC(18:0e/18:2)	8.01	PC(36:2e)	M+HCOO	PC	(18:0e/18:2)	(18:0e)	(18:2)	NA	816.612	C45 H87 O9 N1 P1	B	Normal
8.01_840.647778375	PC(40:3)	8.01	PC(40:3)	M+H	PC	(40:3)	(40:3)	NA	NA	840.648	C48 H91 O8 N1 P1	C	Normal
8.01_848.6530523125	PC(42:6e)	8.01	PC(42:6e)	M+H	PC	(20:0e/22:6)	(20:0e)	(22:6)	NA	848.653	C50 H91 O7 N1 P1	C	Normal
8.02_584.5249079375	DG(18:1/14:0)	8.02	DG(32:1)	M+NH4	DG	(18:1/14:0)	(18:1)	(14:0)	NA	584.525	C35 H70 O5 N1	B	Up
8.02_772.6217684375	PC(36:2e)	8.02	PC(36:2e)	M+H	PC	(18:0e/18:2)	(18:0e)	(18:2)	NA	772.621	C44 H87 O7 N1 P1	C	Normal
8.03_660.556342	DG(18:1/20:4)	8.03	DG(38:5)	M+NH4	DG	(18:1/20:4)	(18:1)	(20:4)	NA	660.556	C41 H74 O5 N1	B	Normal
8.03_759.6378144375	SM(d38:1)	8.03	SM(d38:1)	M+H	SM	(d22:1/16:0)	(d22:1)	(16:0)	NA	759.637	C43 H88 O6 N2 P1	C	Normal
8.04_754.5745630625	PE(38:3p)	8.04	PE(38:3p)	M+H	PE	(18:0p/20:3)	(18:0p)	(20:3)	NA	754.575	C43 H81 O7 N1 P1	C	Normal
8.04_752.56022	PE(18:0e/20:4)	8.04	PE(38:4e)	M-H	PE	(18:0e/20:4)	(18:0e)	(20:4)	NA	752.56	C43 H79 O7 N1 P1	A	Normal
8.05_726.5451338125	PE(36:2p)	8.05	PE(36:2p)	M-H	PE	(18:0p/18:2)	(18:0p)	(18:2)	NA	726.544	C41 H77 O7 N1 P1	C	Normal
8.05_728.559056875	PE(18:0p/18:2)	8.05	PE(36:2p)	M+H	PE	(18:0p/18:2)	(18:0p)	(18:2)	NA	728.559	C41 H79 O7 N1 P1	A	Normal
8.05_752.5607035	PE(18:0p/20:3)	8.05	PE(38:3p)	M-H	PE	(18:0p/20:3)	(18:0p)	(20:3)	NA	752.56	C43 H79 O7 N1 P1	B	Normal
8.06_794.5706766875	PE(18:0/22:4)	8.06	PE(40:4)	M-H	PE	(18:0/22:4)	(18:0)	(22:4)	NA	794.571	C45 H81 O8 N1 P1	A	Normal
8.06_811.66910275	SM(d42:3)	8.06	SM(d42:3)	M+H	SM	(d22:0/20:3)	(d22:0)	(20:3)	NA	811.669	C47 H92 O6 N2 P1	C	Normal
8.07_832.60884725	PC(18:0/18:1)	8.07	PC(36:1)	M+HCOO	PC	(18:0/18:1)	(18:0)	(18:1)	NA	832.607	C45 H87 O10 N1 P1	A	Normal
8.08_788.6166719375	PC(36:1)	8.08	PC(36:1)	M+H	PC	(18:0/18:1)	(18:0)	(18:1)	NA	788.616	C44 H87 O8 N1 P1	C	Normal
8.09_785.6544229375	SM(d40:2)	8.09	SM(d40:2)	M+H	SM	(d22:0/18:2)	(d22:0)	(18:2)	NA	785.653	C45 H90 O6 N2 P1	C	Normal
8.1_610.5407994375	DG(16:1/18:1)	8.1	DG(34:2)	M+NH4	DG	(16:1/18:1)	(16:1)	(18:1)	NA	610.541	C37 H72 O5 N1	A	Up
8.13_842.6286693125	PC(18:0e/20:3)	8.13	PC(38:3e)	M+HCOO	PC	(18:0e/20:3)	(18:0e)	(20:3)	NA	842.628	C47 H89 O9 N1 P1	B	Normal
8.13_744.5560691875	PE(18:0/18:1)	8.13	PE(36:1)	M-H	PE	(18:0/18:1)	(18:0)	(18:1)	NA	744.555	C41 H79 O8 N1 P1	A	Up
8.14_636.5564961875	DG(18:1/18:2)	8.14	DG(36:3)	M+NH4	DG	(18:1/18:2)	(18:1)	(18:2)	NA	636.556	C39 H74 O5 N1	A	Up
8.14_858.6238444375	PC(18:0/20:2)	8.14	PC(38:2)	M+HCOO	PC	(18:0/20:2)	(18:0)	(20:2)	NA	858.623	C47 H89 O10 N1 P1	A	Normal
8.14_746.5695995625	PE(36:1)	8.14	PE(36:1)	M+H	PE	(18:0/18:1)	(18:0)	(18:1)	NA	746.569	C41 H81 O8 N1 P1	C	Normal
8.15_798.637359125	PC(38:3e)	8.15	PC(38:3e)	M+H	PC	(18:0e/20:3)	(18:0e)	(20:3)	NA	798.637	C46 H89 O7 N1 P1	C	Normal
8.16_814.632024125	PC(38:2)	8.16	PC(38:2)	M+H	PC	(18:0/20:2)	(18:0)	(20:2)	NA	814.632	C46 H89 O8 N1 P1	C	Normal
8.16_812.5445039375	PS(38:3)	8.16	PS(38:3)	M-H	PS	(38:3)	(38:3)	NA	NA	812.545	C44 H79 O10 N1 P1	C	Normal
8.18_808.6661853125	CerG1(d18:2/24:1)	8.18	CerG1(d42:3)	M+H	CerG1	(d18:2/24:1)	(d18:2)	(24:1)	NA	808.666	C48 H90 O8 N1	A	Normal
8.2_782.6505078	CerG1(d18:2/22:0)	8.2	CerG1(d40:2)	M+H	CerG1	(d18:2/22:0)	(d18:2)	(22:0)	NA	782.65	C46 H88 O8 N1	B	Normal
8.21_946.632065	PE(52:13)	8.21	PE(52:13)	M+H	PE	(52:13)	(52:13)	NA	NA	946.632	C57 H89 O8 N1 P1	D	Up
8.23_662.5719281875	DG(18:1/20:3)	8.23	DG(38:4)	M+NH4	DG	(18:1/20:3)	(18:1)	(20:3)	NA	662.572	C41 H76 O5 N1	A	Up
8.24_874.6685929375	PC(44:7e)	8.24	PC(44:7e)	M+H	PC	(44:7e)	(44:7e)	NA	NA	874.668	C52 H93 O7 N1 P1	C	Normal
8.25_816.61273875	PC(18:0p/18:1)	8.25	PC(36:1p)	M+HCOO	PC	(18:0p/18:1)	(18:0p)	(18:1)	NA	816.612	C45 H87 O9 N1 P1	B	Normal
8.26_773.6533420625	SM(d39:1)	8.26	SM(d39:1)	M+H	SM	(d39:1)	(d39:1)	NA	NA	773.653	C44 H90 O6 N2 P1	C	Normal
8.3_799.6690660625	SM(d41:2)	8.3	SM(d41:2)	M+H	SM	(d41:2)	(d41:2)	NA	NA	799.669	C46 H92 O6 N2 P1	C	Normal
8.31_821.6528496875	SM(d43:5)	8.31	SM(d43:5)	M+H	SM	(d43:5)	(d43:5)	NA	NA	821.653	C48 H90 O6 N2 P1	C	Normal
8.33_792.612946733333	PC(18:0e/16:0)	8.33	PC(34:0e)	M+HCOO	PC	(18:0e/16:0)	(18:0e)	(16:0)	NA	792.612	C43 H87 O9 N1 P1	B	Normal
8.33_894.6594489375	PC(20:0e/22:5)	8.33	PC(42:5e)	M+HCOO	PC	(20:0e/22:5)	(20:0e)	(22:5)	NA	894.659	C51 H93 O9 N1 P1	B	Normal
8.34_868.64485	PC(20:0e/20:4)	8.34	PC(40:4e)	M+HCOO	PC	(20:0e/20:4)	(20:0e)	(20:4)	NA	868.644	C49 H91 O9 N1 P1	B	Normal
8.37_972.734711375	CerG2(d18:1/24:1)	8.37	CerG2(d42:2)	M+H	CerG2	(d18:1/24:1)	(d18:1)	(24:1)	NA	972.735	C54 H102 O13 N1	A	Normal
8.37_748.621516	PC(34:0e)	8.37	PC(34:0e)	M+H	PC	(18:0e/16:0)	(18:0e)	(16:0)	NA	748.621	C42 H87 O7 N1 P1	C	Normal
8.37_728.5607538125	PE(36:1p)	8.37	PE(36:1p)	M-H	PE	(18:0p/18:1)	(18:0p)	(18:1)	NA	728.56	C41 H79 O7 N1 P1	C	Normal
8.37_730.5745516875	PE(18:0p/18:1)	8.37	PE(36:1p)	M+H	PE	(18:0p/18:1)	(18:0p)	(18:1)	NA	730.575	C41 H81 O7 N1 P1	A	Normal
8.38_774.6373734375	PC(36:1e)	8.38	PC(36:1e)	M+H	PC	(36:1e)	(36:1e)	NA	NA	774.637	C44 H89 O7 N1 P1	C	Normal
8.38_850.668596	PC(42:4p)	8.38	PC(42:4p)	M+H	PC	(42:4p)	(42:4p)	NA	NA	850.668	C50 H93 O7 N1 P1	C	Normal
8.4_586.540856125	DG(16:0/16:0)	8.4	DG(32:0)	M+NH4	DG	(16:0/16:0)	(16:0)	(16:0)	NA	586.541	C35 H72 O5 N1	A	Normal
8.4_876.6844534375	PC(44:6e)	8.4	PC(44:6e)	M+H	PC	(44:6e)	(44:6e)	NA	NA	876.684	C52 H95 O7 N1 P1	C	Normal
8.41_835.6668806875	SM(d44:5)	8.41	SM(d44:5)	M+H	SM	(d44:5)	(d44:5)	NA	NA	835.669	C49 H92 O6 N2 P1	C	Normal
8.42_826.6684199375	PC(40:2p)	8.42	PC(40:2p)	M+H	PC	(40:2p)	(40:2p)	NA	NA	826.668	C48 H93 O7 N1 P1	C	Normal
8.42_813.6857545625	SM(d18:1/24:1)	8.42	SM(d42:2)	M+H	SM	(d18:1/24:1)	(d18:1)	(24:1)	NA	813.684	C47 H94 O6 N2 P1	B	Normal
8.42_857.677134875	SM(d42:2)	8.42	SM(d42:2)	M+HCOO	SM	(d18:1/24:1)	(d18:1)	(24:1)	NA	857.675	C48 H94 O8 N2 P1	C	Normal
8.43_612.556447	DG(16:0/18:1)	8.43	DG(34:1)	M+NH4	DG	(16:0/18:1)	(16:0)	(18:1)	NA	612.556	C37 H74 O5 N1	A	Up
8.45_754.575806875	PE(38:2p)	8.45	PE(38:2p)	M-H	PE	(38:2p)	(38:2p)	NA	NA	754.576	C43 H81 O7 N1 P1	C	Normal
8.45_787.6693091875	SM(d40:1)	8.45	SM(d40:1)	M+H	SM	(d40:1)	(d40:1)	NA	NA	787.669	C45 H92 O6 N2 P1	C	Normal
8.46_638.5720795	DG(18:1/18:1)	8.46	DG(36:2)	M+NH4	DG	(18:1/18:1)	(18:1)	(18:1)	NA	638.572	C39 H76 O5 N1	A	Up
8.46_809.652375625	SM(d18:1/24:3)	8.46	SM(d42:4)	M+H	SM	(d18:1/24:3)	(d18:1)	(24:3)	NA	809.653	C47 H90 O6 N2 P1	B	Normal
8.48_839.700152875	SM(d44:3)	8.48	SM(d44:3)	M+H	SM	(d44:3)	(d44:3)	NA	NA	839.7	C49 H96 O6 N2 P1	C	Normal
8.5_866.6633621875	PC(42:4)	8.5	PC(42:4)	M+H	PC	(42:4)	(42:4)	NA	NA	866.663	C50 H93 O8 N1 P1	C	Down
8.51_852.68443575	PC(42:3p)	8.51	PC(42:3p)	M+H	PC	(42:3p)	(42:3p)	NA	NA	852.684	C50 H95 O7 N1 P1	C	Normal
8.52_810.6832214375	CerG1(d18:1/24:1)	8.52	CerG1(d42:2)	M+H	CerG1	(d18:1/24:1)	(d18:1)	(24:1)	NA	810.682	C48 H92 O8 N1	A	Up
8.52_664.5875258125	DG(18:1/20:2)	8.52	DG(38:3)	M+NH4	DG	(18:1/20:2)	(18:1)	(20:2)	NA	664.587	C41 H78 O5 N1	B	Up
8.53_594.582101	Cer(d18:1/20:0)	8.53	Cer(d38:1)	M+H	Cer	(d18:1/20:0)	(d18:1)	(20:0)	NA	594.582	C38 H76 O3 N1	B	Normal
8.54_784.6670715	CerG1(d18:1/22:0)	8.54	CerG1(d40:1)	M+H	CerG1	(d18:1/22:0)	(d18:1)	(22:0)	NA	784.666	C46 H90 O8 N1	A	Normal
8.55_646.613509375	Cer(d18:2/24:1)	8.55	Cer(d42:3)	M+H	Cer	(d18:2/24:1)	(d18:2)	(24:1)	NA	646.613	C42 H80 O3 N1	B	Up
8.57_886.6543326875	PC(22:0/18:2)	8.57	PC(40:2)	M+HCOO	PC	(22:0/18:2)	(22:0)	(18:2)	NA	886.654	C49 H93 O10 N1 P1	A	Down
8.58_620.5979845625	Cer(d18:2/22:0)	8.58	Cer(d40:2)	M+H	Cer	(d18:2/22:0)	(d18:2)	(22:0)	NA	620.598	C40 H78 O3 N1	B	Normal
8.58_842.6634315625	PC(40:2)	8.58	PC(40:2)	M+H	PC	(22:0/18:2)	(22:0)	(18:2)	NA	842.663	C48 H93 O8 N1 P1	C	Normal
8.62_787.5651855	PA(44:7e)	8.62	PA(44:7e)	M-H	PA	(44:7e)	(44:7e)	NA	NA	787.565	C47 H80 O7 N0 P1	C	Normal
8.62_827.700355625	SM(d43:2)	8.62	SM(d43:2)	M+H	SM	(d43:2)	(d43:2)	NA	NA	827.7	C48 H96 O6 N2 P1	C	Normal
8.66_801.6853378125	SM(d41:1)	8.66	SM(d41:1)	M+H	SM	(d41:1)	(d41:1)	NA	NA	801.684	C46 H94 O6 N2 P1	C	Normal
8.67_823.6670080625	SM(d43:4)	8.67	SM(d43:4)	M+H	SM	(d43:4)	(d43:4)	NA	NA	823.669	C48 H92 O6 N2 P1	C	Down
8.73_608.5976718125	Cer(d17:1/22:0)	8.73	Cer(d39:1)	M+H	Cer	(d17:1/22:0)	(d17:1)	(22:0)	NA	608.598	C39 H78 O3 N1	B	Normal
8.73_798.6820775	CerG1(d17:0/24:1)	8.73	CerG1(d41:1)	M+H	CerG1	(d17:0/24:1)	(d17:0)	(24:1)	NA	798.682	C47 H92 O8 N1	A	Normal
8.73_830.708091	CerG1(d24:0/18:0	8.73	CerG1(d42:0	M+H	CerG1	(d24:0/18:0+O)	(d24:0)	(18:0+O)	NA	830.708	C48 H96 O9 N1	A	Normal
8.75_974.7506018125	CerG2(d18:1/24:0)	8.75	CerG2(d42:1)	M+H	CerG2	(d18:1/24:0)	(d18:1)	(24:0)	NA	974.75	C54 H104 O13 N1	B	Normal
8.75_806.6070319375	dMePE(20:0p/20:4)	8.75	dMePE(40:4p)	M-H	dMePE	(20:0p/20:4)	(20:0p)	(20:4)	NA	806.607	C47 H85 O7 N1 P1	B	Normal
8.8_614.572444625	DG(18:0/16:0)	8.8	DG(34:0)	M+NH4	DG	(18:0/16:0)	(18:0)	(16:0)	NA	614.572	C37 H76 O5 N1	B	Normal
8.83_640.587648625	DG(18:0/18:1)	8.83	DG(36:1)	M+NH4	DG	(18:0/18:1)	(18:0)	(18:1)	NA	640.587	C39 H78 O5 N1	B	Normal
8.83_666.60314275	DG(20:1/18:1)	8.83	DG(38:2)	M+NH4	DG	(20:1/18:1)	(20:1)	(18:1)	NA	666.603	C41 H80 O5 N1	B	Up
8.83_828.684124625	PC(40:2e)	8.83	PC(40:2e)	M+H	PC	(40:2e)	(40:2e)	NA	NA	828.684	C48 H95 O7 N1 P1	C	Normal
8.83_854.6998958125	PC(42:2p)	8.83	PC(42:2p)	M+H	PC	(42:2p)	(42:2p)	NA	NA	854.7	C50 H97 O7 N1 P1	C	Normal
8.83_841.715856	SM(d44:2)	8.83	SM(d44:2)	M+H	SM	(d44:2)	(d44:2)	NA	NA	841.716	C49 H98 O6 N2 P1	C	Normal
8.85_960.743097666667	dMePE(50:5)	8.85	dMePE(50:5)	M-H	dMePE	(50:5)	(50:5)	NA	NA	960.743	C57 H103 O8 N1 P1	C	Normal
8.85_815.7011173125	SM(d42:1)	8.85	SM(d42:1)	M+H	SM	(d42:1)	(d42:1)	NA	NA	815.7	C47 H96 O6 N2 P1	C	Normal
8.85_837.6826685	SM(d44:4)	8.85	SM(d44:4)	M+H	SM	(d44:4)	(d44:4)	NA	NA	837.684	C49 H94 O6 N2 P1	C	Down
8.88_894.6946425	PC(44:4)	8.88	PC(44:4)	M+H	PC	(44:4)	(44:4)	NA	NA	894.695	C52 H97 O8 N1 P1	C	Normal
8.9_648.629159	Cer(d18:1/24:1)	8.9	Cer(d42:2)	M+H	Cer	(d18:1/24:1)	(d18:1)	(24:1)	NA	648.629	C42 H82 O3 N1	B	Up
8.91_812.69905125	CerG1(d18:1/24:0)	8.91	CerG1(d42:1)	M+H	CerG1	(d18:1/24:0)	(d18:1)	(24:0)	NA	812.697	C48 H94 O8 N1	A	Normal
8.92_622.6137374375	Cer(d18:1/22:0)	8.92	Cer(d40:1)	M+H	Cer	(d18:1/22:0)	(d18:1)	(22:0)	NA	622.613	C40 H80 O3 N1	B	Normal
8.92_880.7156335625	PC(44:3p)	8.92	PC(44:3p)	M+H	PC	(44:3p)	(44:3p)	NA	NA	880.715	C52 H99 O7 N1 P1	C	Normal
8.95_914.685697	PC(24:0/18:2)	8.95	PC(42:2)	M+HCOO	PC	(24:0/18:2)	(24:0)	(18:2)	NA	914.686	C51 H97 O10 N1 P1	A	Down
8.97_870.69478125	PC(42:2)	8.97	PC(42:2)	M+H	PC	(24:0/18:2)	(24:0)	(18:2)	NA	870.695	C50 H97 O8 N1 P1	C	Normal
9.06_829.716306625	SM(d43:1)	9.06	SM(d43:1)	M+H	SM	(d43:1)	(d43:1)	NA	NA	829.716	C48 H98 O6 N2 P1	C	Normal
9.09_645.5607260625	ZyE(18:3)	9.09	ZyE(18:3)	M+H	ZyE	(18:3)	(18:3)	NA	NA	645.561	C45 H73 O2	B	Up
9.15_988.7751221875	dMePE(32:1/20:4)	9.15	dMePE(52:5)	M-H	dMePE	(32:1/20:4)	(32:1)	(20:4)	NA	988.774	C59 H107 O8 N1 P1	C	Down
9.18_642.60375975	DG(18:0/18:0)	9.18	DG(36:0)	M+NH4	DG	(18:0/18:0)	(18:0)	(18:0)	NA	642.603	C39 H80 O5 N1	A	Normal
9.19_664.602892875	ChE(18:3)	9.19	ChE(18:3)	M+NH4	ChE	(18:3)	(18:3)	NA	NA	664.603	C45 H78 O2 N1	B	Up
9.23_671.5764636875	ChE(20:5)	9.23	ChE(20:5)	M+H	ChE	(20:5)	(20:5)	NA	NA	671.576	C47 H75 O2	B	Up
9.26_856.7155604375	PC(42:2e)	9.26	PC(42:2e)	M+H	PC	(42:2e)	(42:2e)	NA	NA	856.715	C50 H99 O7 N1 P1	C	Normal
9.26_843.7314315	SM(d44:1)	9.26	SM(d44:1)	M+H	SM	(d44:1)	(d44:1)	NA	NA	843.731	C49 H100 O6 N2 P1	C	Normal
9.29_650.6450950625	Cer(d18:1/24:0)	9.29	Cer(d42:1)	M+H	Cer	(d18:1/24:0)	(d18:1)	(24:0)	NA	650.645	C42 H84 O3 N1	B	Normal
9.4_673.5919555625	ZyE(20:3)	9.4	ZyE(20:3)	M+H	ZyE	(20:3)	(20:3)	NA	NA	673.592	C47 H77 O2	B	Up
9.41_812.6532388125	PC(39:2p)	9.41	PC(39:2p)	M+H	PC	(39:2p)	(39:2p)	NA	NA	812.653	C47 H91 O7 N1 P1	C	Normal
9.42_652.660563875	Cer(d18:0/24:0)	9.42	Cer(d42:0)	M+H	Cer	(d18:0/24:0)	(d18:0)	(24:0)	NA	652.66	C42 H86 O3 N1	A	Normal
9.44_1016.80545733333	dMePE(34:1/20:4)	9.44	dMePE(54:5)	M-H	dMePE	(34:1/20:4)	(34:1)	(20:4)	NA	1016.81	C61 H111 O8 N1 P1	B	Down
9.53_670.6349101875	DG(18:0/20:0)	9.53	DG(38:0)	M+NH4	DG	(18:0/20:0)	(18:0)	(20:0)	NA	670.634	C41 H84 O5 N1	B	Normal
9.6_882.7320939375	PC(44:2p)	9.6	PC(44:2p)	M+H	PC	(44:2p)	(44:2p)	NA	NA	882.731	C52 H101 O7 N1 P1	C	Normal
9.65_678.6762716875	Cer(d18:1/26:0)	9.65	Cer(d44:1)	M+H	Cer	(d18:1/26:0)	(d18:1)	(26:0)	NA	678.676	C44 H88 O3 N1	B	Normal
9.91_863.691332125	Co(Q10)	9.91	Co(Q10)	M+H	Co	(Q10)	(Q10)	NA	NA	863.691	C59 H91 O4	A	Normal
10_878.7237279375	TG(16:1/16:1/21:6)	10	TG(53:8)	M+NH4	TG	(16:1/16:1/21:6)	(16:1)	(16:1)	(21:6)	878.723	C56 H96 O6 N1	A	Normal
10_970.78626875	TG(18:1/20:4/22:6)	10	TG(60:11)	M+NH4	TG	(18:1/20:4/22:6)	(18:1)	(20:4)	(22:6)	970.786	C63 H104 O6 N1	A	Normal
10.01_844.7396376875	TG(16:1/16:1/18:2)	10.01	TG(50:4)	M+NH4	TG	(16:1/16:1/18:2)	(16:1)	(16:1)	(18:2)	844.739	C53 H98 O6 N1	A	Normal
10.07_870.7553773125	TG(16:0/18:2/18:3)	10.07	TG(52:5)	M+NH4	TG	(16:0/18:2/18:3)	(16:0)	(18:2)	(18:3)	870.755	C55 H100 O6 N1	A	Normal
10.07_930.758208875	TG(18:2/18:2/21:6)	10.07	TG(57:10)	M+NH4	TG	(18:2/18:2/21:6)	(18:2)	(18:2)	(21:6)	930.755	C60 H100 O6 N1	A	Normal
10.08_896.77112725	TG(18:1/18:2/18:3)	10.08	TG(54:6)	M+NH4	TG	(18:1/18:2/18:3)	(18:1)	(18:2)	(18:3)	896.77	C57 H102 O6 N1	A	Normal
10.1_780.7075880625	TG(15:0/12:0/18:1)	10.1	TG(45:1)	M+NH4	TG	(15:0/12:0/18:1)	(15:0)	(12:0)	(18:1)	780.708	C48 H94 O6 N1	A	Normal
10.12_806.7233809375	TG(15:0/14:0/18:2)	10.12	TG(47:2)	M+NH4	TG	(15:0/14:0/18:2)	(15:0)	(14:0)	(18:2)	806.723	C50 H96 O6 N1	A	Normal
10.14_832.7391143125	TG(15:1/16:0/18:2)	10.14	TG(49:3)	M+NH4	TG	(15:1/16:0/18:2)	(15:1)	(16:0)	(18:2)	832.739	C52 H98 O6 N1	A	Normal
10.17_858.7551935	TG(15:1/18:1/18:2)	10.17	TG(51:4)	M+NH4	TG	(15:1/18:1/18:2)	(15:1)	(18:1)	(18:2)	858.755	C54 H100 O6 N1	A	Normal
10.18_884.770982	TG(18:2/17:1/18:2)	10.18	TG(53:5)	M+NH4	TG	(18:2/17:1/18:2)	(18:2)	(17:1)	(18:2)	884.77	C56 H102 O6 N1	A	Normal
10.19_956.7704173125	TG(18:1/20:4/21:6)	10.19	TG(59:11)	M+NH4	TG	(18:1/20:4/21:6)	(18:1)	(20:4)	(21:6)	956.77	C62 H102 O6 N1	B	Normal
10.2_972.8014908125	TG(18:1/20:4/22:5)	10.2	TG(60:10)	M+NH4	TG	(18:1/20:4/22:5)	(18:1)	(20:4)	(22:5)	972.801	C63 H106 O6 N1	A	Normal
10.21_948.80192	TG(18:1/18:1/22:6)	10.21	TG(58:8)	M+NH4	TG	(18:1/18:1/22:6)	(18:1)	(18:1)	(22:6)	948.801	C61 H106 O6 N1	A	Normal
10.22_922.786224375	TG(16:0/18:1/22:6)	10.22	TG(56:7)	M+NH4	TG	(16:0/18:1/22:6)	(16:0)	(18:1)	(22:6)	922.786	C59 H104 O6 N1	A	Normal
10.24_768.70797425	TG(16:0/14:0/14:0)	10.24	TG(44:0)	M+NH4	TG	(16:0/14:0/14:0)	(16:0)	(14:0)	(14:0)	768.708	C47 H94 O6 N1	A	Normal
10.24_794.7235431875	TG(16:0/12:0/18:1)	10.24	TG(46:1)	M+NH4	TG	(16:0/12:0/18:1)	(16:0)	(12:0)	(18:1)	794.723	C49 H96 O6 N1	A	Normal
10.24_880.74128775	TG(16:0/18:2/19:5)	10.24	TG(53:7)	M+NH4	TG	(16:0/18:2/19:5)	(16:0)	(18:2)	(19:5)	880.739	C56 H98 O6 N1	B	Normal
10.26_820.7394281875	TG(16:1/14:0/18:1)	10.26	TG(48:2)	M+NH4	TG	(16:1/14:0/18:1)	(16:1)	(14:0)	(18:1)	820.739	C51 H98 O6 N1	A	Normal
10.27_906.7547715	TG(15:0/18:2/22:6)	10.27	TG(55:8)	M+NH4	TG	(15:0/18:2/22:6)	(15:0)	(18:2)	(22:6)	906.755	C58 H100 O6 N1	A	Normal
10.28_846.7549046875	TG(16:0/16:0/18:3)	10.28	TG(50:3)	M+NH4	TG	(16:0/16:0/18:3)	(16:0)	(16:0)	(18:3)	846.755	C53 H100 O6 N1	A	Normal
10.28_932.773789375	TG(18:1/18:2/21:6)	10.28	TG(57:9)	M+NH4	TG	(18:1/18:2/21:6)	(18:1)	(18:2)	(21:6)	932.77	C60 H102 O6 N1	A	Normal
10.32_872.770730125	TG(16:0/18:1/18:3)	10.32	TG(52:4)	M+NH4	TG	(16:0/18:1/18:3)	(16:0)	(18:1)	(18:3)	872.77	C55 H102 O6 N1	A	Normal
10.33_898.7862305625	TG(18:1/18:2/18:2)	10.33	TG(54:5)	M+NH4	TG	(18:1/18:2/18:2)	(18:1)	(18:2)	(18:2)	898.786	C57 H104 O6 N1	A	Normal
10.38_714.61856325	ChE(22:6)	10.38	ChE(22:6)	M+NH4	ChE	(22:6)	(22:6)	NA	NA	714.618	C49 H80 O2 N1	B	Normal
10.4_808.7390729375	TG(16:0/14:0/17:1)	10.4	TG(47:1)	M+NH4	TG	(16:0/14:0/17:1)	(16:0)	(14:0)	(17:1)	808.739	C50 H98 O6 N1	A	Normal
10.42_834.754984625	TG(15:0/16:0/18:2)	10.42	TG(49:2)	M+NH4	TG	(15:0/16:0/18:2)	(15:0)	(16:0)	(18:2)	834.755	C52 H100 O6 N1	A	Normal
10.43_860.7704666875	TG(15:1/18:1/18:1)	10.43	TG(51:3)	M+NH4	TG	(15:1/18:1/18:1)	(15:1)	(18:1)	(18:1)	860.77	C54 H102 O6 N1	A	Normal
10.45_886.7862509375	TG(18:1/17:1/18:2)	10.45	TG(53:4)	M+NH4	TG	(18:1/17:1/18:2)	(18:1)	(17:1)	(18:2)	886.786	C56 H104 O6 N1	A	Normal
10.45_950.8180050625	TG(18:1/18:1/22:5)	10.45	TG(58:7)	M+NH4	TG	(18:1/18:1/22:5)	(18:1)	(18:1)	(22:5)	950.817	C61 H108 O6 N1	A	Normal
10.47_924.801952875	TG(16:0/18:2/22:4)	10.47	TG(56:6)	M+NH4	TG	(16:0/18:2/22:4)	(16:0)	(18:2)	(22:4)	924.801	C59 H106 O6 N1	A	Normal
10.48_912.8015121875	TG(18:1/18:1/19:3)	10.48	TG(55:5)	M+NH4	TG	(18:1/18:1/19:3)	(18:1)	(18:1)	(19:3)	912.801	C58 H106 O6 N1	A	Normal
10.51_908.77018775	TG(15:0/18:1/22:6)	10.51	TG(55:7)	M+NH4	TG	(15:0/18:1/22:6)	(15:0)	(18:1)	(22:6)	908.77	C58 H102 O6 N1	A	Normal
10.52_882.75518175	TG(16:0/16:0/21:6)	10.52	TG(53:6)	M+NH4	TG	(16:0/16:0/21:6)	(16:0)	(16:0)	(21:6)	882.755	C56 H100 O6 N1	A	Normal
10.52_934.788516625	TG(18:1/18:1/21:6)	10.52	TG(57:8)	M+NH4	TG	(18:1/18:1/21:6)	(18:1)	(18:1)	(21:6)	934.786	C60 H104 O6 N1	A	Normal
10.53_690.618638	ChE(20:4)	10.53	ChE(20:4)	M+NH4	ChE	(20:4)	(20:4)	NA	NA	690.618	C47 H80 O2 N1	B	Down
10.53_822.7547911875	TG(16:0/14:0/18:1)	10.53	TG(48:1)	M+NH4	TG	(16:0/14:0/18:1)	(16:0)	(14:0)	(18:1)	822.755	C51 H100 O6 N1	A	Normal
10.54_796.7392506875	TG(16:0/14:0/16:0)	10.54	TG(46:0)	M+NH4	TG	(16:0/14:0/16:0)	(16:0)	(14:0)	(16:0)	796.739	C49 H98 O6 N1	A	Normal
10.54_848.7704711875	TG(16:0/16:0/18:2)	10.54	TG(50:2)	M+NH4	TG	(16:0/16:0/18:2)	(16:0)	(16:0)	(18:2)	848.77	C53 H102 O6 N1	A	Normal
10.58_874.7868083125	TG(16:0/18:1/18:2)	10.58	TG(52:3)	M+NH4	TG	(16:0/18:1/18:2)	(16:0)	(18:1)	(18:2)	874.786	C55 H104 O6 N1	A	Normal
10.59_900.8017471875	TG(18:1/18:1/18:2)	10.59	TG(54:4)	M+NH4	TG	(18:1/18:1/18:2)	(18:1)	(18:1)	(18:2)	900.801	C57 H106 O6 N1	A	Normal
10.65_716.634113125	ChE(22:5)	10.65	ChE(22:5)	M+NH4	ChE	(22:5)	(22:5)	NA	NA	716.634	C49 H82 O2 N1	B	Normal
10.68_926.8171918125	TG(18:1/18:1/20:3)	10.68	TG(56:5)	M+NH4	TG	(18:1/18:1/20:3)	(18:1)	(18:1)	(20:3)	926.817	C59 H108 O6 N1	A	Normal
10.68_952.833117875	TG(18:1/18:1/22:4)	10.68	TG(58:6)	M+NH4	TG	(18:1/18:1/22:4)	(18:1)	(18:1)	(22:4)	952.833	C61 H110 O6 N1	A	Normal
10.69_810.754804125	TG(15:0/16:0/16:0)	10.69	TG(47:0)	M+NH4	TG	(15:0/16:0/16:0)	(15:0)	(16:0)	(16:0)	810.755	C50 H100 O6 N1	A	Normal
10.69_836.770730625	TG(16:0/16:0/17:1)	10.69	TG(49:1)	M+NH4	TG	(16:0/16:0/17:1)	(16:0)	(16:0)	(17:1)	836.77	C52 H102 O6 N1	A	Normal
10.69_862.7863145625	TG(16:0/17:1/18:1)	10.69	TG(51:2)	M+NH4	TG	(16:0/17:1/18:1)	(16:0)	(17:1)	(18:1)	862.786	C54 H104 O6 N1	A	Normal
10.7_888.801847625	TG(17:0/18:1/18:2)	10.7	TG(53:3)	M+NH4	TG	(17:0/18:1/18:2)	(17:0)	(18:1)	(18:2)	888.801	C56 H106 O6 N1	A	Normal
10.71_914.8173030625	TG(19:1/18:1/18:2)	10.71	TG(55:4)	M+NH4	TG	(19:1/18:1/18:2)	(19:1)	(18:1)	(18:2)	914.817	C58 H108 O6 N1	A	Normal
10.73_666.618806625	ChE(18:2)	10.73	ChE(18:2)	M+NH4	ChE	(18:2)	(18:2)	NA	NA	666.618	C45 H80 O2 N1	B	Normal
10.77_692.6342693125	ChE(20:3)	10.77	ChE(20:3)	M+NH4	ChE	(20:3)	(20:3)	NA	NA	692.634	C47 H82 O2 N1	B	Normal
10.82_876.802267	TG(16:0/18:1/18:1)	10.82	TG(52:2)	M+NH4	TG	(16:0/18:1/18:1)	(16:0)	(18:1)	(18:1)	876.801	C55 H106 O6 N1	A	Normal
10.83_850.7860956875	TG(16:0/16:0/18:1)	10.83	TG(50:1)	M+NH4	TG	(16:0/16:0/18:1)	(16:0)	(16:0)	(18:1)	850.786	C53 H104 O6 N1	A	Normal
10.84_824.7701336875	TG(16:0/16:0/16:0)	10.84	TG(48:0)	M+NH4	TG	(16:0/16:0/16:0)	(16:0)	(16:0)	(16:0)	824.77	C51 H102 O6 N1	A	Normal
10.85_902.817534	TG(18:1/18:1/18:1)	10.85	TG(54:3)	M+NH4	TG	(18:1/18:1/18:1)	(18:1)	(18:1)	(18:1)	902.817	C57 H108 O6 N1	A	Normal
10.88_928.833339125	TG(18:0/18:1/20:3)	10.88	TG(56:4)	M+NH4	TG	(18:0/18:1/20:3)	(18:0)	(18:1)	(20:3)	928.833	C59 H110 O6 N1	A	Normal
10.92_980.864113	TG(24:4/18:1/18:1)	10.92	TG(60:6)	M+NH4	TG	(24:4/18:1/18:1)	(24:4)	(18:1)	(18:1)	980.864	C63 H114 O6 N1	A	Normal
10.93_1086.69794875	PIP(45:2)	10.93	PIP(45:2)	M+NH4	PIP	(45:2)	(45:2)	NA	NA	1086.7	C54 H106 O16 N1 P2	C	Normal
10.95_954.8490050625	TG(18:1/18:1/22:3)	10.95	TG(58:5)	M+NH4	TG	(18:1/18:1/22:3)	(18:1)	(18:1)	(22:3)	954.848	C61 H112 O6 N1	A	Normal
10.96_838.7859750625	TG(16:0/16:0/17:0)	10.96	TG(49:0)	M+NH4	TG	(16:0/16:0/17:0)	(16:0)	(16:0)	(17:0)	838.786	C52 H104 O6 N1	A	Normal
10.96_864.8022015	TG(16:0/17:0/18:1)	10.96	TG(51:1)	M+NH4	TG	(16:0/17:0/18:1)	(16:0)	(17:0)	(18:1)	864.801	C54 H106 O6 N1	A	Normal
10.96_890.8180236875	TG(17:0/18:1/18:1)	10.96	TG(53:2)	M+NH4	TG	(17:0/18:1/18:1)	(17:0)	(18:1)	(18:1)	890.817	C56 H108 O6 N1	A	Normal
10.96_916.83328575	TG(19:1/18:1/18:1)	10.96	TG(55:3)	M+NH4	TG	(19:1/18:1/18:1)	(19:1)	(18:1)	(18:1)	916.833	C58 H110 O6 N1	A	Normal
11.04_668.6343178125	ChE(18:1)	11.04	ChE(18:1)	M+NH4	ChE	(18:1)	(18:1)	NA	NA	668.634	C45 H82 O2 N1	B	Normal
11.05_642.6185461875	ChE(16:0)	11.05	ChE(16:0)	M+NH4	ChE	(16:0)	(16:0)	NA	NA	642.618	C43 H80 O2 N1	B	Normal
11.08_930.848839875	TG(20:1/18:1/18:1)	11.08	TG(56:3)	M+NH4	TG	(20:1/18:1/18:1)	(20:1)	(18:1)	(18:1)	930.848	C59 H112 O6 N1	A	Normal
11.09_878.8180184375	TG(18:0/16:0/18:1)	11.09	TG(52:1)	M+NH4	TG	(18:0/16:0/18:1)	(18:0)	(16:0)	(18:1)	878.817	C55 H108 O6 N1	A	Normal
11.09_904.8336580625	TG(18:0/18:1/18:1)	11.09	TG(54:2)	M+NH4	TG	(18:0/18:1/18:1)	(18:0)	(18:1)	(18:1)	904.833	C57 H110 O6 N1	A	Normal
11.1_852.801882625	TG(18:0/16:0/16:0)	11.1	TG(50:0)	M+NH4	TG	(18:0/16:0/16:0)	(18:0)	(16:0)	(16:0)	852.801	C53 H106 O6 N1	A	Normal
11.11_956.8643389375	TG(18:1/18:3/22:0)	11.11	TG(58:4)	M+NH4	TG	(18:1/18:3/22:0)	(18:1)	(18:3)	(22:0)	956.864	C61 H114 O6 N1	A	Normal
11.21_918.8488905	TG(19:0/18:1/18:1)	11.21	TG(55:2)	M+NH4	TG	(19:0/18:1/18:1)	(19:0)	(18:1)	(18:1)	918.848	C58 H112 O6 N1	A	Normal
11.22_892.83322825	TG(18:0/17:0/18:1)	11.22	TG(53:1)	M+NH4	TG	(18:0/17:0/18:1)	(18:0)	(17:0)	(18:1)	892.833	C56 H110 O6 N1	A	Normal
11.22_944.8642206875	TG(18:1/18:2/21:0)	11.22	TG(57:3)	M+NH4	TG	(18:1/18:2/21:0)	(18:1)	(18:2)	(21:0)	944.864	C60 H114 O6 N1	A	Normal
11.33_932.8647233125	TG(20:0/18:1/18:1)	11.33	TG(56:2)	M+NH4	TG	(20:0/18:1/18:1)	(20:0)	(18:1)	(18:1)	932.864	C59 H114 O6 N1	A	Normal
11.34_906.849128	TG(18:0/18:0/18:1)	11.34	TG(54:1)	M+NH4	TG	(18:0/18:0/18:1)	(18:0)	(18:0)	(18:1)	906.848	C57 H112 O6 N1	A	Normal
11.34_984.89558975	TG(18:1/18:2/24:1)	11.34	TG(60:4)	M+NH4	TG	(18:1/18:2/24:1)	(18:1)	(18:2)	(24:1)	984.895	C63 H118 O6 N1	A	Normal
11.35_880.8333425625	TG(18:0/16:0/18:0)	11.35	TG(52:0)	M+NH4	TG	(18:0/16:0/18:0)	(18:0)	(16:0)	(18:0)	880.833	C55 H110 O6 N1	A	Normal
11.35_958.880453625	TG(18:1/18:2/22:0)	11.35	TG(58:3)	M+NH4	TG	(18:1/18:2/22:0)	(18:1)	(18:2)	(22:0)	958.88	C61 H116 O6 N1	A	Normal
11.42_1152.6484755625	PIP2(44:2)	11.42	PIP2(44:2)	M+NH4	PIP2	(44:2)	(44:2)	NA	NA	1152.65	C53 H105 O19 N1 P3	C	Normal
11.46_920.8642461875	TG(16:0/18:1/21:0)	11.46	TG(55:1)	M+NH4	TG	(16:0/18:1/21:0)	(16:0)	(18:1)	(21:0)	920.864	C58 H114 O6 N1	A	Normal
11.47_946.879969875	TG(18:1/18:1/21:0)	11.47	TG(57:2)	M+NH4	TG	(18:1/18:1/21:0)	(18:1)	(18:1)	(21:0)	946.88	C60 H116 O6 N1	A	Normal
11.58_934.8805968125	TG(16:0/18:1/22:0)	11.58	TG(56:1)	M+NH4	TG	(16:0/18:1/22:0)	(16:0)	(18:1)	(22:0)	934.88	C59 H116 O6 N1	A	Normal
11.58_960.8963845	TG(18:1/18:1/22:0)	11.58	TG(58:2)	M+NH4	TG	(18:1/18:1/22:0)	(18:1)	(18:1)	(22:0)	960.895	C61 H118 O6 N1	A	Normal
11.59_908.8645356875	TG(18:0/16:0/20:0)	11.59	TG(54:0)	M+NH4	TG	(18:0/16:0/20:0)	(18:0)	(16:0)	(20:0)	908.864	C57 H114 O6 N1	A	Normal
11.6_986.9115103125	TG(18:1/18:2/24:0)	11.6	TG(60:3)	M+NH4	TG	(18:1/18:2/24:0)	(18:1)	(18:2)	(24:0)	986.911	C63 H120 O6 N1	A	Normal
11.69_948.8954900625	TG(16:0/18:1/23:0)	11.69	TG(57:1)	M+NH4	TG	(16:0/18:1/23:0)	(16:0)	(18:1)	(23:0)	948.895	C60 H118 O6 N1	A	Normal
11.7_974.9111721875	TG(18:1/18:1/23:0)	11.7	TG(59:2)	M+NH4	TG	(18:1/18:1/23:0)	(18:1)	(18:1)	(23:0)	974.911	C62 H120 O6 N1	A	Normal
11.8_962.911864625	TG(16:0/18:1/24:0)	11.8	TG(58:1)	M+NH4	TG	(16:0/18:1/24:0)	(16:0)	(18:1)	(24:0)	962.911	C61 H120 O6 N1	A	Normal
11.8_988.9272815625	TG(18:1/18:1/24:0)	11.8	TG(60:2)	M+NH4	TG	(18:1/18:1/24:0)	(18:1)	(18:1)	(24:0)	988.927	C63 H122 O6 N1	A	Normal
11.81_936.895429	TG(16:0/16:0/24:0)	11.81	TG(56:0)	M+NH4	TG	(16:0/16:0/24:0)	(16:0)	(16:0)	(24:0)	936.895	C59 H118 O6 N1	A	Normal
12.01_990.9423715625	TG(18:0/18:1/24:0)	12.01	TG(60:1)	M+NH4	TG	(18:0/18:1/24:0)	(18:0)	(18:1)	(24:0)	990.942	C63 H124 O6 N1	A	Normal
