# Supplementary material for: Lipidomic alteration of plasma in cured COVID-19 patients using ultra high-performance liquid chromatography with high-resolution mass spectrometry
Source: Biosci Rep. 2021 Mar 5;41(3):BSR20204305. doi: 10.1042/BSR20204305 (PMC7937909; doi:10.1042/BSR20204305)
Supplement: Supplementary Tables S1-S4 [file BSR-2020-4305_supp1.zip › BSR-2020-4305_suppST3.xlsx]

## Sheet: Volcano_case1_control
Table S3. The differential lipid molecules in the batch of SE vs. H groups.
ID	LipidIon	log_t.test_p.value_BHcorrect	logFC	VIP	VIP_num	Regulate
1.04_512.299724666667	LPC(14:0)	1.46902	1.10599	VIP >=1	1.24117	Up
1.08_526.292917666667	LPE(22:6)	1.48241	-1.29005	VIP >=1	1.37645	Down
1.1_538.315567583333	LPC(16:1)	1.51491	1.10633	VIP >=1	1.37312	Up
1.29_590.34759725	LPC(20:3)	1.74782	1.25201	VIP >=1	1.47729	Up
1.45_566.347395416667	LPC(18:1)	1.50698	0.699113	VIP >=1	1.03903	Up
1.46_947.613426416667	SQDG(40:2)	1.82397	1.06875	VIP >=1	1.33166	Up
1.47_506.325253666667	LdMePE(18:1)	1.65079	0.805183	VIP >=1	1.14158	Up
1.55_592.362293166667	LPC(20:2)	1.34552	1.07954	VIP >=1	1.30418	Up
1.96_568.36316525	LPC(18:0)	1.33248	0.913188	VIP >=1	1.24377	Up
1.98_508.341210583333	LdMePE(18:0)	2.26392	1.13242	VIP >=1	1.39569	Up
1_562.315166166667	LPC(18:3)	1.82397	1.44898	VIP >=1	1.55925	Up
2.05_482.324140083333	LPE(18:0)	1.82397	1.17815	VIP >=1	1.4086	Up
4.98_697.5267995	SM(d34:4)	1.30899	-1.02871	VIP >=1	1.1558	Down
5.69_711.542773583333	SM(d35:4)	1.3043	-0.903621	VIP >=1	1.12572	Down
6.17_740.559109166667	PC(34:3p)	1.61869	-3.16085	VIP >=1	2.05234	Down
6.29_1024.67826633333	CerG3(d18:1/16:0)	2.07319	-0.92493	VIP >=1	1.24268	Down
6.44_784.549998166667	PC(14:0e/20:4)	1.56191	-2.90753	VIP >=1	1.99328	Down
6.46_716.5588265	PC(32:1p)	1.51491	-2.61294	VIP >=1	1.94046	Down
7.4_740.522461818182	PC(33:4)	1.56191	1.55256	VIP >=1	1.48726	Up
7.59_818.605441083333	PC(40:6p)	1.40361	-0.92517	VIP >=1	1.21431	Down
7.74_692.558835083333	PC(30:0e)	2.26392	-1.50739	VIP >=1	1.60645	Down
7.81_746.513953166667	PE(16:0p/22:6)	1.51048	-1.57066	VIP >=1	1.68315	Down
7.86_632.524898083333	DG(18:3/18:2)	1.51491	2.42903	VIP >=1	1.80238	Up
7.87_854.593483166667	PC(18:0/20:4)	1.51004	1.66349	VIP >=1	1.54016	Up
8.2_634.540444833333	DG(18:2/18:2)	1.42222	1.96637	VIP >=1	1.63924	Up
8.22_812.61685725	PC(38:3)	2.29172	1.16205	VIP >=1	1.4087	Up
8.25_792.555334166667	PE(18:0/22:5)	1.40627	1.1235	VIP >=1	1.36844	Up
8.33_838.632275916667	PC(40:4)	1.33855	0.836784	VIP >=1	1.08623	Up
8.41_584.524882666667	DG(18:1/14:0)	2.08651	2.42857	VIP >=1	2.02653	Up
8.41_660.556221583333	DG(18:1/20:4)	1.67446	1.8044	VIP >=1	1.58126	Up
8.42_768.555911833333	PE(18:0/20:3)	1.64203	1.84125	VIP >=1	1.81288	Up
8.44_788.616649916667	PC(36:1)	1.40361	0.721654	VIP >=1	1.00467	Up
8.49_832.609533083333	PC(18:0/18:1)	1.84854	0.908435	VIP >=1	1.21465	Up
8.5_610.540525583333	DG(16:0/18:2)	2.26392	1.65336	VIP >=1	1.70426	Up
8.51_785.65376325	SM(d40:2)	1.51491	-0.772918	VIP >=1	1.06246	Down
8.52_636.556417166667	DG(18:1/18:2)	1.56191	1.45511	VIP >=1	1.47051	Up
8.53_794.570871333333	PE(18:0/22:4)	1.48241	1.476	VIP >=1	1.65246	Up
8.6_761.65326725	SM(d38:0)	1.48017	-1.24778	VIP >=1	1.40628	Down
8.62_662.571950083333	DG(18:1/20:3)	2.20748	2.15476	VIP >=1	1.92831	Up
8.66_773.653437666667	SM(d39:1)	2.43949	-0.918054	VIP >=1	1.28362	Down
8.84_612.556376083333	DG(16:0/18:1)	2.35708	2.21014	VIP >=1	1.97697	Up
8.86_638.571987083333	DG(18:1/18:1)	2.29622	2.05054	VIP >=1	1.89454	Up
8.92_664.5875445	DG(18:1/20:2)	1.60384	1.78003	VIP >=1	1.72482	Up
8.96_594.582276916667	Cer(d18:1/20:0)	1.67222	0.841582	VIP >=1	1.14458	Up
8.98_646.613628	Cer(d18:2/24:1)	2.26392	1.37625	VIP >=1	1.5681	Up
9.07_823.667106833333	SM(d43:4)	1.40627	-0.741623	VIP >=1	1.07177	Down
9.2_634.61335325	Cer(d17:1/24:1)	1.74782	1.03039	VIP >=1	1.28049	Up
9.25_640.58771975	DG(18:0/18:1)	2.29622	1.97909	VIP >=1	1.84972	Up
9.26_837.682720666667	SM(d44:4)	1.8146	-0.780401	VIP >=1	1.13094	Down
9.27_815.70097225	SM(d42:1)	1.67952	-0.849757	VIP >=1	1.14517	Down
9.45_829.716984916667	SM(d43:1)	1.38526	-1.14517	VIP >=1	1.27388	Down
9.53_1012.774176	dMePE(54:7)	1.48278	-2.19105	VIP >=1	1.79299	Down
9.54_645.56064125	ZyE(18:3)	2.62489	4.78948	VIP >=1	2.81233	Up
9.67_671.576491333333	ChE(20:5)	2.62489	5.06534	VIP >=1	2.86746	Up
9.72_664.602825583333	ChE(18:3)	2.27068	3.21746	VIP >=1	2.28749	Up
9.84_673.591987	ZyE(20:3)	2.29172	5.24958	VIP >=1	2.85474	Up
9_620.59808875	Cer(d18:2/22:0)	1.67748	0.831411	VIP >=1	1.17505	Up
10.02_840.707799	TG(18:4/14:0/18:2)	1.95924	2.02757	VIP >=1	1.77543	Up
10.02_926.723873833333	TG(18:4/18:2/21:6)	1.82397	1.94516	VIP >=1	1.74657	Up
10.05_892.739720083333	TG(18:3/18:2/18:3)	1.67446	2.48794	VIP >=1	1.92122	Up
10.06_866.723373333333	TG(18:4/16:1/18:2)	2.26392	2.34262	VIP >=1	1.9054	Up
10.12_790.692479333333	TG(16:0/12:0/18:3)	1.31469	1.57216	VIP >=1	1.52575	Up
10.15_816.7081305	TG(12:0/18:2/18:2)	1.56191	1.87632	VIP >=1	1.77638	Up
10.22_842.72392875	TG(14:0/18:2/18:3)	2.26392	2.22281	VIP >=1	1.89425	Up
10.27_928.741317583333	TG(18:3/18:2/21:6)	1.51491	1.97775	VIP >=1	1.55494	Up
10.28_894.755164333333	TG(18:3/18:2/18:2)	2.08651	2.44784	VIP >=1	1.98139	Up
10.28_902.7246125	TG(19:4/18:3/18:3)	2.26392	1.7238	VIP >=1	1.66787	Up
10.29_868.739835166667	TG(16:1/18:2/18:3)	1.95342	2.24533	VIP >=1	1.80154	Up
10.36_830.72323875	TG(15:0/16:1/18:3)	1.56191	1.30382	VIP >=1	1.4085	Up
10.41_818.723447416667	TG(16:1/16:1/16:1)	1.56191	1.57401	VIP >=1	1.5973	Up
10.41_920.770746666667	TG(18:2/18:2/20:4)	1.31469	1.11595	VIP >=1	1.24362	Up
10.45_844.739161	TG(16:0/16:1/18:3)	1.96405	1.54641	VIP >=1	1.57406	Up
10.53_870.754650916667	TG(16:0/18:2/18:3)	2.08651	1.40113	VIP >=1	1.45678	Up
10.54_896.77061625	TG(18:1/18:2/18:3)	1.56191	1.58434	VIP >=1	1.52905	Up
10.69_880.73996725	TG(16:0/18:3/19:4)	1.51491	1.03032	VIP >=1	1.17328	Up
10.71_846.754426666667	TG(16:0/16:0/18:3)	1.47195	0.969727	VIP >=1	1.18825	Up
10.86_714.618200666667	ChE(22:6)	1.91859	-2.30372	VIP >=1	2.03935	Down
10.97_934.788891416667	TG(18:1/18:1/21:6)	1.33457	1.08942	VIP >=1	1.12718	Up
11.05_690.618208833333	ChE(20:4)	1.56191	-2.44449	VIP >=1	1.88213	Down
11.15_862.786062416667	TG(16:0/17:1/18:1)	1.40361	1.03006	VIP >=1	1.21573	Up
11.21_666.618417	ChE(18:2)	1.8146	-1.23066	VIP >=1	1.42786	Down
11.29_824.769873583333	TG(16:0/16:0/16:0)	1.4209	-1.40472	VIP >=1	1.46121	Down
11.38_890.817197916667	TG(17:0/18:1/18:1)	1.60384	1.36525	VIP >=1	1.50176	Up
11.54_904.832899166667	TG(18:0/18:1/18:1)	2.26392	1.13075	VIP >=1	1.34998	Up
11.55_642.61837575	ChE(16:0)	1.48241	-1.19082	VIP >=1	1.32439	Down
