# Supplementary material for: Lipidomic alteration of plasma in cured COVID-19 patients using ultra high-performance liquid chromatography with high-resolution mass spectrometry
Source: Biosci Rep. 2021 Mar 5;41(3):BSR20204305. doi: 10.1042/BSR20204305 (PMC7937909; doi:10.1042/BSR20204305)
Supplement: Supplementary Tables S1-S4 [file BSR-2020-4305_supp1.zip › BSR-2020-4305_suppST4.xlsx]

## Sheet: Volcano_case_control
Table S4. The differential lipid molecules in the batch of MY vs. H groups.
ID	LipidIon	log_t.test_p.value	logFC	VIP	VIP_num	Regulate
0.95_526.2928591875	LPE(22:6)	1.88037	-1.05402	VIP >=1	1.09904	Down
0.98_502.2928491875	LPE(20:4)	2.85984	-1.1227	VIP >=1	1.25844	Down
1.24_454.292831375	LPE(16:0)	1.82835	0.661476	VIP >=1	1.27861	Up
1.57_568.36245525	LPC(18:0)	2.475	0.769867	VIP >=1	1.11758	Up
1.63_508.340985125	LdMePE(18:0)	2.61947	0.715611	VIP >=1	1.1087	Up
1.75_581.4574162	OAHFA(38:6)	1.33126	-0.777855	VIP >=1	1.43871	Down
3.35_317.26863275	MG(15:0)	4.24107	-2.34134	VIP >=1	2.22896	Down
3.55_738.508560666667	dMePE(34:4)	2.1335	-0.925807	VIP >=1	1.08838	Down
3.97_810.600772461538	PC(38:4)	1.64932	1.49635	VIP >=1	1.66967	Up
5.3_740.5589403125	PC(34:3p)	5.64904	-2.06246	VIP >=1	2.01091	Down
5.35_822.6007735	PC(39:5)	1.50658	-1.20937	VIP >=1	1.38592	Down
5.43_790.574545	PC(38:6p)	1.70549	-1.00394	VIP >=1	1.17044	Down
5.44_766.5394750625	PE(20:2/18:2)	3.84436	4.02713	VIP >=1	3.36453	Up
5.45_764.558894	PC(36:5p)	2.3589	-1.24271	VIP >=1	1.39475	Down
5.7_810.565762	PC(16:0e/20:5)	3.35051	-1.00675	VIP >=1	1.30534	Down
5.75_764.5226621875	PC(35:6)	2.20913	1.3633	VIP >=1	1.32945	Up
5.76_755.606298375	SM(d38:3)	1.67906	0.989144	VIP >=1	1.21525	Up
5.76_762.5089054375	PE(16:0/22:6)	1.9223	1.11651	VIP >=1	1.2168	Up
5.82_746.513278875	PE(18:2p/20:4)	1.86011	-0.847958	VIP >=1	1.02341	Down
5.84_720.4975115	PE(16:0p/20:5)	1.43742	-1.2815	VIP >=1	1.27743	Down
5.91_788.5238365	PE(18:1/22:6)	2.08297	1.24599	VIP >=1	1.19192	Up
5.94_781.6218531875	SM(d40:4)	1.74487	1.01124	VIP >=1	1.41302	Up
5.98_834.566061125	PC(16:0p/22:6)	1.72193	-1.0536	VIP >=1	1.15346	Down
6.14_816.5902629375	PC(40:7p)	1.612	-1.10994	VIP >=1	1.16962	Down
6.31_836.5822385625	PC(16:0e/22:6)	2.28841	-0.888763	VIP >=1	1.08746	Down
6.34_766.5381925625	PC(17:4/18:1)	3.24333	1.38697	VIP >=1	1.40423	Up
6.43_782.4976050625	PS(18:2/18:2)	1.69774	0.923473	VIP >=1	1.03314	Up
6.44_714.508839125	PE(16:0/18:2)	2.01106	1.00922	VIP >=1	1.132	Up
6.44_716.522645	PC(31:2)	2.23356	1.19057	VIP >=1	1.29464	Up
6.44_716.5227131875	PE(34:2)	2.2302	1.18823	VIP >=1	1.29167	Up
6.45_746.5140500625	PE(16:0p/22:6)	1.70364	-0.83062	VIP >=1	1.06337	Down
6.45_810.5666974375	PC(16:0p/20:4)	2.99298	-1.02363	VIP >=1	1.1912	Down
6.59_740.524537	PE(18:1/18:2)	1.73076	0.888957	VIP >=1	1.05494	Up
6.59_742.5382885625	PC(33:3)	2.08174	1.23871	VIP >=1	1.33086	Up
6.59_742.5383270625	PE(36:3)	2.03752	1.20883	VIP >=1	1.31456	Up
6.6_742.5381371875	PE(34:0)	2.06737	1.20906	VIP >=1	1.31281	Up
6.6_772.5294925	PE(18:1p/22:6)	1.67184	-0.899131	VIP >=1	1.07356	Down
6.6_836.5820734375	PC(18:1p/20:4)	2.62647	-1.21356	VIP >=1	1.25384	Down
6.67_764.5245695625	PE(16:0/22:5)	2.20505	1.47829	VIP >=1	1.32256	Up
6.77_509.457542875	OAHFA(16:0/16:0)	1.45946	1.57061	VIP >=1	1.11454	Up
6.92_790.5020905625	PS(38:6p)	1.97429	-0.920067	VIP >=1	1.10027	Down
6.93_722.5140815625	PE(16:0p/20:4)	1.80739	-0.810295	VIP >=1	1.00344	Down
7.11_864.6127601875	PC(20:1p/20:4)	1.74814	-0.988189	VIP >=1	1.0347	Down
7.12_836.5811855625	PC(16:0p/22:5)	2.77576	-1.03106	VIP >=1	1.1706	Down
7.32_728.52363825	PE(17:0/18:2)	1.82151	1.39161	VIP >=1	1.40097	Up
7.36_538.5194620625	Cer(d18:1/16:0)	3.64023	0.841697	VIP >=1	1.13549	Up
7.36_783.637605625	SM(d40:3)	1.4136	0.724765	VIP >=1	1.21514	Up
7.43_790.540265875	PE(18:0/22:6)	2.03055	0.987548	VIP >=1	1.06716	Up
7.57_830.59174675	PS(39:1)	3.34885	0.523529	VIP >=1	1.0148	Up
7.63_748.5292310625	PE(16:0p/22:5)	2.21008	-1.12277	VIP >=1	1.22553	Down
7.65_608.525037625	DG(16:1/18:2)	2.29034	2.20984	VIP >=1	1.7332	Up
7.75_716.524144125	PE(16:0/18:1)	1.56172	0.942515	VIP >=1	1.14792	Up
7.79_792.555080625	PE(18:0/22:5)	1.73991	1.27099	VIP >=1	1.23646	Up
7.8_634.5407008125	DG(18:2/18:2)	2.11165	1.70988	VIP >=1	1.4574	Up
7.84_742.540193625	PE(18:0/18:2)	2.14372	1.05465	VIP >=1	1.1565	Up
7.84_810.5288903125	PS(38:4)	1.61934	0.913273	VIP >=1	1.09442	Up
7.85_744.55392125	PE(36:2)	1.66314	1.11781	VIP >=1	1.23918	Up
7.95_768.5553173125	PE(18:0/20:3)	2.25358	1.62394	VIP >=1	1.42199	Up
7.96_776.5600505625	PE(18:0e/22:6)	1.87135	-1.49138	VIP >=1	1.27805	Down
7.98_776.560804375	PE(18:0p/22:5)	1.85137	-1.26259	VIP >=1	1.21835	Down
8.02_584.5249079375	DG(18:1/14:0)	1.5254	2.02116	VIP >=1	1.73688	Up
8.1_610.5407994375	DG(16:1/18:1)	1.74144	1.92034	VIP >=1	1.64847	Up
8.13_744.5560691875	PE(18:0/18:1)	1.60232	0.972139	VIP >=1	1.15486	Up
8.14_636.5564961875	DG(18:1/18:2)	1.66882	1.71332	VIP >=1	1.51296	Up
8.21_946.632065	PE(52:13)	2.1694	2.2342	VIP >=1	1.70936	Up
8.23_662.5719281875	DG(18:1/20:3)	1.56176	1.8233	VIP >=1	1.56795	Up
8.43_612.556447	DG(16:0/18:1)	1.56215	1.98004	VIP >=1	1.68719	Up
8.46_638.5720795	DG(18:1/18:1)	1.61186	1.95308	VIP >=1	1.65447	Up
8.5_866.6633621875	PC(42:4)	1.97887	-1.10682	VIP >=1	1.24138	Down
8.52_664.5875258125	DG(18:1/20:2)	1.62816	1.91485	VIP >=1	1.59214	Up
8.52_810.6832214375	CerG1(d18:1/24:1)	1.7868	1.08602	VIP >=1	1.26559	Up
8.55_646.613509375	Cer(d18:2/24:1)	3.35894	1.66489	VIP >=1	1.68052	Up
8.57_886.6543326875	PC(22:0/18:2)	1.67466	-1.39959	VIP >=1	1.28624	Down
8.67_823.6670080625	SM(d43:4)	1.96872	-0.530055	VIP >=1	1.02481	Down
8.83_666.60314275	DG(20:1/18:1)	1.7318	2.01538	VIP >=1	1.60513	Up
8.85_837.6826685	SM(d44:4)	1.74097	-0.516418	VIP >=1	1.05584	Down
8.9_648.629159	Cer(d18:1/24:1)	2.0196	1.27999	VIP >=1	1.46618	Up
8.95_914.685697	PC(24:0/18:2)	1.80197	-1.28927	VIP >=1	1.22427	Down
9.09_645.5607260625	ZyE(18:3)	3.3492	5.13982	VIP >=1	3.08092	Up
9.15_988.7751221875	dMePE(32:1/20:4)	2.44081	-0.925487	VIP >=1	1.09828	Down
9.19_664.602892875	ChE(18:3)	3.19868	5.72421	VIP >=1	3.13866	Up
9.23_671.5764636875	ChE(20:5)	3.87551	5.30475	VIP >=1	3.15371	Up
9.4_673.5919555625	ZyE(20:3)	4.49297	4.79069	VIP >=1	2.90987	Up
9.44_1016.80545733333	dMePE(34:1/20:4)	1.79817	-0.921458	VIP >=1	1.09805	Down
10.53_690.618638	ChE(20:4)	1.59582	-1.29336	VIP >=1	1.41633	Down
